# Supplementary material for: Bis(2-butyl­imino­methyl-5-methoxy­phenolato-κ2 N,O 1)zinc(II)
Source: Acta Crystallogr Sect E Struct Rep Online. 2009 Aug 12;65(Pt 9):m1062. doi: 10.1107/S1600536809031109 (PMC2970013; doi:10.1107/S1600536809031109)
Supplement: Supplementary file 1 [file e-65-m1062-sup1.cif]

##############################################################################
###                                                                        ###
###        Electronic paper (Acta Crystallographica Section E)             ###
###                                                                        ###
##############################################################################
#                                                                            #
# This CIF contains the data in a paper accepted for publication in Acta     #
# Crystallographica Section E. It conforms to the requirements of Notes      #
# for Authors for Section E, and has been peer reviewed under the auspices   #
# of the IUCr Commission on Journals.                                        #
#                                                                            #
# Full details of the Crystallographic Information File format               #
# are given in the paper "The Crystallographic Information File (CIF):       #
# a New Standard Archive File for Crystallography" by S. R. Hall, F. H.      #
# Allen and I. D. Brown [Acta Cryst. (1991), A47, 655-685].                  #
#                                                                            #
# The current version of the core CIF dictionary is obtainable from          #
# ftp://ftp.iucr.org/pub/cif_core.dic. The current version number is 2.4.    #
#                                                                            #
# Software is freely available for graphical display of the structure(s) in  #
# this CIF.  For information consult the CIF home page http://www.iucr.org/  #
# cif/home.html                                                              #
#                                                                            #
# This file may be used for bona fide research purposes within the           #
# scientific community so long as proper attribution is given to the journal # 
# article from which it was obtained.                                        #
#                                                                            #
##############################################################################
                                             
data_global
_audit_creation_method     'form.cif (version 2.0)'
_journal_data_validation_number     ?
_journal_date_recd_electronic     2009-08-04
_journal_date_accepted     2009-08-05
_journal_name_full     'Acta Crystallographica, Section E'
_journal_year     2009
_journal_volume     65
_journal_issue      9
_journal_page_first     m1062
_journal_page_last     m1062
_journal_paper_category     QM
_journal_coeditor_code     HB5031
_publ_contact_author_name     'Qiang Wang'
_publ_contact_author_address
;
Engineering Research Center for Clean Production of Textile Dyeing
and Printing, Ministry of Education
Wuhan 430073
P. R. China
;
_publ_contact_author_email     qiangqiang_wang@163.com
_publ_contact_author_fax     '0086-27-87611776'
_publ_contact_author_phone     '0086-27-87611776'
_publ_section_title
;
Bis(2-butyliminomethyl-5-methoxyphenolato-\k^2^<i>N</i>,<i>O</i>^1^)zinc(II)
;
loop_
    _publ_author_name
    _publ_author_address
    'Yang, Jun'
;
Engineering Research Center for Clean Production of Textile Dyeing and Printing
Ministry of Education
Wuhan 430073
People's Republic of China
;
    'Li, Jin'
;
Engineering Research Center for Clean Production of Textile Dyeing and Printing
Ministry of Education
Wuhan 430073
People's Republic of China
;
    'Zhang, Xian'
;
Engineering Research Center for Clean Production of Textile Dyeing and Printing
Ministry of Education
Wuhan 430073
People's Republic of China
;
    'Wang, Qiang'
;
Engineering Research Center for Clean Production of Textile Dyeing and Printing
Ministry of Education
Wuhan 430073
People's Republic of China
;
data_I
_audit_creation_method     SHELXL-97
_chemical_name_systematic
;
Bis(2-butyliminomethyl-5-methoxyphenolato-\k^2^<i>N</i>,<i>O</i>^1^)zinc(II)
;
_chemical_name_common     ?
_chemical_formula_moiety     'C24 H32 N2 O4 Zn'
_chemical_formula_sum     'C24 H32 N2 O4 Zn'
_chemical_formula_iupac     '[Zn (C12 H16 N O2)2]'
_chemical_formula_weight     477.89
_chemical_melting_point     ?
_symmetry_cell_setting     monoclinic
_symmetry_space_group_name_H-M     'P 21/c'
_symmetry_space_group_name_Hall     '-P 2ybc'
loop_
    _symmetry_equiv_pos_as_xyz
    'x, y, z'
    '-x, y+1/2, -z+1/2'
    '-x, -y, -z'
    'x, -y-1/2, z-1/2'
_cell_length_a     13.250(4)
_cell_length_b     4.8845(15)
_cell_length_c     17.858(5)
_cell_angle_alpha     90.00
_cell_angle_beta     93.555(5)
_cell_angle_gamma     90.00
_cell_volume     1153.6(6)
_cell_formula_units_Z     2
_cell_measurement_reflns_used     2317
_cell_measurement_theta_min     2.73
_cell_measurement_theta_max     26.49
_cell_measurement_temperature     200(2)
_exptl_crystal_description     block
_exptl_crystal_colour     colorless
_exptl_crystal_size_max     0.30
_exptl_crystal_size_mid     0.30
_exptl_crystal_size_min     0.20
_exptl_crystal_density_diffrn     1.376
_exptl_crystal_density_meas     ?
_exptl_crystal_density_method     'not measured'
_exptl_crystal_F_000     504
_exptl_absorpt_coefficient_mu     1.097
_exptl_absorpt_correction_type     'multi-scan'
_exptl_absorpt_process_details     '(SADABS; Bruker, 2000)'
_exptl_absorpt_correction_T_min     0.734
_exptl_absorpt_correction_T_max     0.811
_exptl_special_details
;
;
_diffrn_ambient_temperature     200(2)
_diffrn_radiation_type     MoK\a
_diffrn_radiation_wavelength     0.71073
_diffrn_radiation_source     'fine-focus sealed tube'
_diffrn_radiation_monochromator     graphite
_diffrn_measurement_device_type     'Bruker APEX CCD'
_diffrn_measurement_method     '\f and \w'
_diffrn_detector_area_resol_mean     ?
_diffrn_reflns_number     13300
_diffrn_reflns_av_R_equivalents     0.1553
_diffrn_reflns_av_sigmaI/netI     0.0861
_diffrn_reflns_theta_min     2.29
_diffrn_reflns_theta_max     28.37
_diffrn_reflns_theta_full     28.37
_diffrn_measured_fraction_theta_max     0.988
_diffrn_measured_fraction_theta_full     0.988
_diffrn_reflns_limit_h_min     -17
_diffrn_reflns_limit_h_max     17
_diffrn_reflns_limit_k_min     -6
_diffrn_reflns_limit_k_max     6
_diffrn_reflns_limit_l_min     -23
_diffrn_reflns_limit_l_max     23
_diffrn_standards_number     0
_diffrn_standards_interval_count     0
_diffrn_standards_interval_time     0
_diffrn_standards_decay_%     0
_refine_special_details
;
Refinement of <i>F</i>^2^ against ALL reflections. The weighted <i>R</i>-factor
<i>wR</i> and goodness of fit <i>S</i> are based on <i>F</i>^2^, conventional
<i>R</i>-factors <i>R</i> are based on <i>F</i>, with <i>F</i> set to zero for
negative <i>F</i>^2^. The threshold expression of <i>F</i>^2^ >
\s(<i>F</i>^2^) is used only for calculating <i>R</i>-factors(gt) <i>etc</i>.
and is not relevant to the choice of reflections for refinement.
<i>R</i>-factors based on <i>F</i>^2^ are statistically about twice as large
as those based on <i>F</i>, and <i>R</i>- factors based on ALL data will be
even larger.
;
_reflns_number_total     2856
_reflns_number_gt     2438
_reflns_threshold_expression     I>2\s(I)
_refine_ls_structure_factor_coef     Fsqd
_refine_ls_matrix_type     full
_refine_ls_R_factor_all     0.0636
_refine_ls_R_factor_gt     0.0583
_refine_ls_wR_factor_gt     0.1588
_refine_ls_wR_factor_ref     0.1642
_refine_ls_goodness_of_fit_ref     1.098
_refine_ls_restrained_S_all     1.098
_refine_ls_number_reflns     2856
_refine_ls_number_parameters     144
_refine_ls_number_restraints     0
_refine_ls_hydrogen_treatment     constr
_refine_ls_weighting_scheme     calc
_refine_ls_weighting_details
         'calc w=1/[\s^2^(Fo^2^)+(0.0665P)^2^+0.1817P] where P=(Fo^2^+2Fc^2^)/3'
_atom_sites_solution_hydrogens     geom
_atom_sites_solution_primary     direct
_atom_sites_solution_secondary     difmap
_refine_ls_shift/su_max     0.000
_refine_ls_shift/su_mean     0.000
_refine_diff_density_max     1.127
_refine_diff_density_min     -0.674
_refine_ls_extinction_method     none
_refine_ls_extinction_coef     ?
loop_
    _atom_type_symbol
    _atom_type_description
    _atom_type_scat_dispersion_real
    _atom_type_scat_dispersion_imag
    _atom_type_scat_source
    'C' 'C' 0.0033 0.0016
                         'International Tables Vol C Tables 4.2.6.8 and 6.1.1.4'
    'H' 'H' 0.0000 0.0000
                         'International Tables Vol C Tables 4.2.6.8 and 6.1.1.4'
    'N' 'N' 0.0061 0.0033
                         'International Tables Vol C Tables 4.2.6.8 and 6.1.1.4'
    'O' 'O' 0.0106 0.0060
                         'International Tables Vol C Tables 4.2.6.8 and 6.1.1.4'
    'Zn' 'Zn' 0.2839 1.4301
                         'International Tables Vol C Tables 4.2.6.8 and 6.1.1.4'
_computing_data_collection     'SMART (Bruker, 2000)'
_computing_cell_refinement     'SAINT (Bruker, 2000)'
_computing_data_reduction     'SAINT (Bruker, 2000)'
_computing_structure_solution     'SHELXS97 (Sheldrick, 2008)'
_computing_structure_refinement     'SHELXL97 (Sheldrick, 2008)'
_computing_molecular_graphics     'SHELXTL (Sheldrick, 2008)'
_computing_publication_material     'SHELXTL (Sheldrick, 2008)'
loop_
    _atom_site_type_symbol
    _atom_site_label
    _atom_site_fract_x
    _atom_site_fract_y
    _atom_site_fract_z
    _atom_site_U_iso_or_equiv
    _atom_site_adp_type
    _atom_site_calc_flag
    _atom_site_refinement_flags
    _atom_site_occupancy
    _atom_site_disorder_assembly
    _atom_site_disorder_group
    C C1 0.40796(16) 0.2347(5) 0.15609(13) 0.0375(5) Uani d . 1 . .
    C C2 0.3582(2) 0.0191(5) 0.11694(18) 0.0403(6) Uani d . 1 . .
    C C3 0.26490(19) -0.0732(6) 0.14142(16) 0.0437(6) Uani d . 1 . .
    H H3 0.2290 -0.2136 0.1143 0.052 Uiso calc R 1 . .
    C C4 0.2254(2) 0.0377(5) 0.20399(17) 0.0425(6) Uani d . 1 . .
    C C5 0.27511(19) 0.2446(6) 0.24413(15) 0.0488(6) Uani d . 1 . .
    H H5 0.2475 0.3196 0.2875 0.059 Uiso calc R 1 . .
    C C6 0.36504(18) 0.3396(6) 0.22021(13) 0.0470(6) Uani d . 1 . .
    H H6 0.3995 0.4811 0.2479 0.056 Uiso calc R 1 . .
    C C7 0.49911(17) 0.3519(5) 0.13234(13) 0.0392(5) Uani d . 1 . .
    H H4 0.5281 0.4936 0.1631 0.047 Uiso calc R 1 . .
    C C8 0.63958(19) 0.4507(5) 0.06201(16) 0.0386(5) Uani d . 1 . .
    H H8A 0.6392 0.6192 0.0928 0.046 Uiso calc R 1 . .
    H H8B 0.6393 0.5060 0.0087 0.046 Uiso calc R 1 . .
    C C9 0.73453(16) 0.2898(5) 0.08264(15) 0.0458(6) Uani d . 1 . .
    H H9A 0.7308 0.1105 0.0568 0.055 Uiso calc R 1 . .
    H H9B 0.7391 0.2551 0.1374 0.055 Uiso calc R 1 . .
    C C10 0.8289(2) 0.4405(6) 0.0612(2) 0.0523(7) Uani d . 1 . .
    H H10A 0.8212 0.4914 0.0075 0.063 Uiso calc R 1 . .
    H H10B 0.8362 0.6114 0.0909 0.063 Uiso calc R 1 . .
    C C11 0.92355(19) 0.2690(8) 0.0748(2) 0.0713(10) Uani d . 1 . .
    H H11A 0.9303 0.2131 0.1276 0.107 Uiso calc R 1 . .
    H H11B 0.9828 0.3769 0.0628 0.107 Uiso calc R 1 . .
    H H11C 0.9188 0.1059 0.0428 0.107 Uiso calc R 1 . .
    C C12 0.0780(2) -0.2452(6) 0.18909(18) 0.0582(8) Uani d . 1 . .
    H H12A 0.0683 -0.1895 0.1364 0.087 Uiso calc R 1 . .
    H H12B 0.0119 -0.2684 0.2101 0.087 Uiso calc R 1 . .
    H H12C 0.1151 -0.4187 0.1924 0.087 Uiso calc R 1 . .
    N N1 0.54697(13) 0.2884(4) 0.07401(11) 0.0366(4) Uani d . 1 . .
    O O1 0.39291(14) -0.0997(5) 0.05842(11) 0.0542(5) Uani d . 1 . .
    O O2 0.13414(17) -0.0399(4) 0.23031(14) 0.0539(6) Uani d . 1 . .
    Zn Zn1 0.5000 0.0000 0.0000 0.0382(2) Uani d S 1 . .
loop_
    _atom_site_aniso_label
    _atom_site_aniso_U_11
    _atom_site_aniso_U_22
    _atom_site_aniso_U_33
    _atom_site_aniso_U_12
    _atom_site_aniso_U_13
    _atom_site_aniso_U_23
    C1 0.0311(11) 0.0452(13) 0.0370(11) 0.0012(10) 0.0067(9) 0.0032(9)
    C2 0.0334(14) 0.0431(15) 0.0463(16) 0.0002(9) 0.0159(11) 0.0018(9)
    C3 0.0340(12) 0.0495(13) 0.0491(15) -0.0069(12) 0.0153(10) -0.0039(12)
    C4 0.0299(13) 0.0518(15) 0.0474(16) 0.0030(10) 0.0165(11) 0.0061(11)
    C5 0.0444(13) 0.0631(17) 0.0407(13) 0.0016(12) 0.0176(10) -0.0046(11)
    C6 0.0440(13) 0.0555(16) 0.0424(13) -0.0034(12) 0.0087(10) -0.0067(11)
    C7 0.0335(11) 0.0431(13) 0.0409(12) -0.0017(10) 0.0023(9) -0.0012(10)
    C8 0.0331(12) 0.0362(11) 0.0472(14) -0.0047(10) 0.0089(10) 0.0018(10)
    C9 0.0311(11) 0.0490(14) 0.0578(15) -0.0058(10) 0.0073(10) 0.0079(11)
    C10 0.0332(14) 0.0565(15) 0.0681(19) -0.0094(13) 0.0101(12) 0.0000(15)
    C11 0.0345(14) 0.086(2) 0.094(2) -0.0009(14) 0.0141(15) -0.0003(19)
    C12 0.0362(13) 0.0653(19) 0.075(2) -0.0047(13) 0.0203(13) 0.0043(15)
    N1 0.0275(9) 0.0381(10) 0.0446(10) -0.0016(8) 0.0068(7) 0.0031(8)
    O1 0.0458(10) 0.0578(12) 0.0625(12) -0.0190(10) 0.0321(9) -0.0203(10)
    O2 0.0384(11) 0.0685(13) 0.0578(13) -0.0067(9) 0.0265(9) -0.0022(9)
    Zn1 0.0311(3) 0.0394(3) 0.0457(3) -0.00210(13) 0.0137(2) -0.00106(14)
_geom_special_details
;
All e.s.d.'s (except the e.s.d. in the dihedral angle between two l.s. planes)
are estimated using the full covariance matrix. The cell e.s.d.'s are taken
into account individually in the estimation of e.s.d.'s in distances, angles
and torsion angles; correlations between e.s.d.'s in cell parameters are only
used when they are defined by crystal symmetry. An approximate (isotropic)
treatment of cell e.s.d.'s is used for estimating e.s.d.'s involving l.s.
planes.
;
loop_
    _geom_bond_atom_site_label_1
    _geom_bond_atom_site_label_2
    _geom_bond_site_symmetry_2
    _geom_bond_distance
    _geom_bond_publ_flag
    C1 C2 . 1.405(4) ?
    C1 C6 . 1.406(3) ?
    C1 C7 . 1.425(3) ?
    C2 O1 . 1.304(3) ?
    C2 C3 . 1.411(4) ?
    C3 C4 . 1.374(4) ?
    C3 H3 . 0.9500 ?
    C4 O2 . 1.377(3) ?
    C4 C5 . 1.382(4) ?
    C5 C6 . 1.371(3) ?
    C5 H5 . 0.9500 ?
    C6 H6 . 0.9500 ?
    C7 N1 . 1.291(3) ?
    C7 H4 . 0.9500 ?
    C8 N1 . 1.488(3) ?
    C8 C9 . 1.510(3) ?
    C8 H8A . 0.9900 ?
    C8 H8B . 0.9900 ?
    C9 C10 . 1.521(4) ?
    C9 H9A . 0.9900 ?
    C9 H9B . 0.9900 ?
    C10 C11 . 1.515(4) ?
    C10 H10A . 0.9900 ?
    C10 H10B . 0.9900 ?
    C11 H11A . 0.9800 ?
    C11 H11B . 0.9800 ?
    C11 H11C . 0.9800 ?
    C12 O2 . 1.426(4) ?
    C12 H12A . 0.9800 ?
    C12 H12B . 0.9800 ?
    C12 H12C . 0.9800 ?
    N1 Zn1 . 2.004(2) ?
    Zn1 O1 . 1.8769(17) y
    Zn1 N1 3_655 2.004(2) y
    Zn1 O1 3_655 1.8769(17) ?
    Zn1 O1 3_655 1.8769(17) ?
loop_
    _geom_angle_atom_site_label_1
    _geom_angle_atom_site_label_2
    _geom_angle_atom_site_label_3
    _geom_angle_site_symmetry_1
    _geom_angle_site_symmetry_3
    _geom_angle
    _geom_angle_publ_flag
    C2 C1 C6 . . 118.5(2) ?
    C2 C1 C7 . . 122.2(2) ?
    C6 C1 C7 . . 119.3(2) ?
    O1 C2 C1 . . 123.7(3) ?
    O1 C2 C3 . . 117.7(2) ?
    C1 C2 C3 . . 118.6(3) ?
    C4 C3 C2 . . 120.8(3) ?
    C4 C3 H3 . . 119.6 ?
    C2 C3 H3 . . 119.6 ?
    C3 C4 O2 . . 123.8(3) ?
    C3 C4 C5 . . 121.1(3) ?
    O2 C4 C5 . . 115.1(3) ?
    C6 C5 C4 . . 118.8(2) ?
    C6 C5 H5 . . 120.6 ?
    C4 C5 H5 . . 120.6 ?
    C5 C6 C1 . . 122.2(2) ?
    C5 C6 H6 . . 118.9 ?
    C1 C6 H6 . . 118.9 ?
    N1 C7 C1 . . 127.7(2) ?
    N1 C7 H4 . . 116.1 ?
    C1 C7 H4 . . 116.1 ?
    N1 C8 C9 . . 111.7(2) ?
    N1 C8 H8A . . 109.3 ?
    C9 C8 H8A . . 109.3 ?
    N1 C8 H8B . . 109.3 ?
    C9 C8 H8B . . 109.3 ?
    H8A C8 H8B . . 107.9 ?
    C8 C9 C10 . . 111.9(2) ?
    C8 C9 H9A . . 109.2 ?
    C10 C9 H9A . . 109.2 ?
    C8 C9 H9B . . 109.2 ?
    C10 C9 H9B . . 109.2 ?
    H9A C9 H9B . . 107.9 ?
    C11 C10 C9 . . 112.2(3) ?
    C11 C10 H10A . . 109.2 ?
    C9 C10 H10A . . 109.2 ?
    C11 C10 H10B . . 109.2 ?
    C9 C10 H10B . . 109.2 ?
    H10A C10 H10B . . 107.9 ?
    C10 C11 H11A . . 109.5 ?
    C10 C11 H11B . . 109.5 ?
    H11A C11 H11B . . 109.5 ?
    C10 C11 H11C . . 109.5 ?
    H11A C11 H11C . . 109.5 ?
    H11B C11 H11C . . 109.5 ?
    O2 C12 H12A . . 109.5 ?
    O2 C12 H12B . . 109.5 ?
    H12A C12 H12B . . 109.5 ?
    O2 C12 H12C . . 109.5 ?
    H12A C12 H12C . . 109.5 ?
    H12B C12 H12C . . 109.5 ?
    C7 N1 C8 . . 116.0(2) ?
    C7 N1 Zn1 . . 123.59(15) ?
    C8 N1 Zn1 . . 120.33(16) ?
    C2 O1 Zn1 . . 130.26(18) ?
    C4 O2 C12 . . 117.3(2) ?
    O1 Zn1 O1 3_655 . 180.0 ?
    O1 Zn1 N1 3_655 3_655 91.74(8) ?
    O1 Zn1 N1 . 3_655 88.26(8) ?
    O1 Zn1 N1 3_655 . 88.26(8) ?
    O1 Zn1 N1 . . 91.74(8) ?
    N1 Zn1 N1 3_655 . 180.0 ?
loop_
    _geom_torsion_atom_site_label_1
    _geom_torsion_atom_site_label_2
    _geom_torsion_atom_site_label_3
    _geom_torsion_atom_site_label_4
    _geom_torsion_site_symmetry_1
    _geom_torsion_site_symmetry_2
    _geom_torsion_site_symmetry_3
    _geom_torsion_site_symmetry_4
    _geom_torsion
    _geom_torsion_publ_flag
    C6 C1 C2 O1 . . . . -177.6(3) ?
    C7 C1 C2 O1 . . . . 3.3(4) ?
    C6 C1 C2 C3 . . . . 3.2(4) ?
    C7 C1 C2 C3 . . . . -175.9(2) ?
    O1 C2 C3 C4 . . . . 178.1(3) ?
    C1 C2 C3 C4 . . . . -2.6(4) ?
    C2 C3 C4 O2 . . . . 179.0(3) ?
    C2 C3 C4 C5 . . . . 0.8(4) ?
    C3 C4 C5 C6 . . . . 0.3(4) ?
    O2 C4 C5 C6 . . . . -178.0(2) ?
    C4 C5 C6 C1 . . . . 0.3(4) ?
    C2 C1 C6 C5 . . . . -2.1(4) ?
    C7 C1 C6 C5 . . . . 177.0(2) ?
    C2 C1 C7 N1 . . . . 1.5(4) ?
    C6 C1 C7 N1 . . . . -177.5(2) ?
    N1 C8 C9 C10 . . . . 172.7(2) ?
    C8 C9 C10 C11 . . . . -174.5(3) ?
    C1 C7 N1 C8 . . . . 178.5(2) ?
    C1 C7 N1 Zn1 . . . . 0.8(3) ?
    C9 C8 N1 C7 . . . . 104.5(3) ?
    C9 C8 N1 Zn1 . . . . -77.6(2) ?
    C1 C2 O1 Zn1 . . . . -10.8(4) ?
    C3 C2 O1 Zn1 . . . . 168.5(2) ?
    C3 C4 O2 C12 . . . . -0.7(4) ?
    C5 C4 O2 C12 . . . . 177.6(3) ?
    C2 O1 Zn1 O1 . . . 3_655 -103.5(2) ?
    C2 O1 Zn1 O1 . . . 3_655 -103.5(2) ?
    C2 O1 Zn1 N1 . . . 3_655 -169.8(3) ?
    C2 O1 Zn1 N1 . . . . 10.2(3) ?
    C7 N1 Zn1 O1 . . . 3_655 175.0(2) ?
    C8 N1 Zn1 O1 . . . 3_655 -2.69(17) ?
    C7 N1 Zn1 O1 . . . 3_655 175.0(2) ?
    C8 N1 Zn1 O1 . . . 3_655 -2.69(17) ?
    C7 N1 Zn1 O1 . . . . -5.0(2) ?
    C8 N1 Zn1 O1 . . . . 177.31(17) ?
    C7 N1 Zn1 N1 . . . 3_655 104.5(4) ?
    C8 N1 Zn1 N1 . . . 3_655 -73.1(2) ?
loop_
    _geom_hbond_atom_site_label_D
    _geom_hbond_atom_site_label_H
    _geom_hbond_atom_site_label_A
    _geom_hbond_site_symmetry_A
    _geom_hbond_distance_DH
    _geom_hbond_distance_HA
    _geom_hbond_distance_DA
    _geom_hbond_angle_DHA
    C8 H8B O1 3_655 0.99 2.34 2.763(3) 105
    C9 H9A O1 3_655 0.99 2.55 3.087(3) 114
