# Supplementary material for: Bis(2-butyl­imino­methyl-5-methoxy­phenolato-κ2 N,O 1)zinc(II)
Source: Acta Crystallogr Sect E Struct Rep Online. 2009 Aug 12;65(Pt 9):m1062. doi: 10.1107/S1600536809031109 (PMC2970013; doi:10.1107/S1600536809031109)
Supplement: Supplementary file 2 [file e-65-m1062-Isup2.hkl]

# 
# h,k,l, Fc-squared, Fo-squared, sigma(Fo-squared) and status flag 
# 
data_I
_shelx_title ' tt in P2(1)/c' 
_shelx_refln_list_code          4 
_shelx_F_calc_maximum      154.38 
_exptl_crystal_F_000       504.00 
_reflns_d_resolution_high  0.7480 
 
loop_ 
 _symmetry_equiv_pos_as_xyz 
 'x, y, z' 
 '-x, y+1/2, -z+1/2' 
 '-x, -y, -z' 
 'x, -y-1/2, z-1/2' 
 
_cell_length_a    13.2505 
_cell_length_b     4.8845 
_cell_length_c    17.8585 
_cell_angle_alpha  90.000 
_cell_angle_beta   93.555 
_cell_angle_gamma  90.000 
 
_shelx_F_squared_multiplier     1.000 
 
loop_ 
 _refln_index_h 
 _refln_index_k 
 _refln_index_l 
 _refln_F_squared_calc 
 _refln_F_squared_meas 
 _refln_F_squared_sigma 
 _refln_observed_status 
   2   0   0      862.67      916.87     25.78 o 
   3   0   0     2124.33     2431.52     40.41 o 
   4   0   0      187.32      172.46     14.24 o 
   5   0   0     2120.00     2293.81     25.06 o 
   6   0   0       32.74       17.15      1.18 o 
   7   0   0     2938.52     3448.61    352.41 o 
   8   0   0     5123.97     6257.53    522.36 o 
   9   0   0     3529.82     4061.85    341.70 o 
  10   0   0      139.10      127.85      6.19 o 
  11   0   0       20.38       17.65      2.02 o 
  12   0   0      565.01      659.57     73.94 o 
  13   0   0      286.09      344.08     55.88 o 
  14   0   0      698.05      886.66    150.85 o 
  15   0   0       59.78       77.19      8.76 o 
  16   0   0       82.02       78.31      8.95 o 
  17   0   0      103.96       88.75      9.51 o 
   1   1   0     1246.06     1369.07     43.91 o 
   2   1   0     2424.19     2680.73     57.79 o 
   3   1   0     1398.87     1651.52     44.88 o 
   4   1   0      194.44      240.82     17.72 o 
   5   1   0     1332.07     1735.08     99.85 o 
   6   1   0      235.39      288.52      9.71 o 
   7   1   0        7.38       11.58      0.83 o 
   8   1   0       85.53       91.23      2.90 o 
   9   1   0        2.17        0.60      0.62 o 
  10   1   0      224.05      198.78     12.17 o 
  11   1   0      127.21      131.45     11.29 o 
  12   1   0        0.00        2.20      1.09 o 
  13   1   0        0.07       -0.24      1.21 o 
  14   1   0       24.11       27.87      5.38 o 
  15   1   0       15.67       28.72      8.22 o 
  16   1   0      146.83      193.85     42.42 o 
  17   1   0        0.60        0.00      4.10 o 
   0   2   0     1239.13     1084.98     29.15 o 
   1   2   0     1454.09     1307.77     28.29 o 
   2   2   0       68.14       32.65      1.00 o 
   3   2   0     2227.20     2252.38    103.54 o 
   4   2   0       14.87        6.94      0.60 o 
   5   2   0      129.18      102.13      5.70 o 
   6   2   0     4848.53     5559.19    306.39 o 
   7   2   0     1437.04     1630.03     74.96 o 
   8   2   0     2281.39     2101.21    114.11 o 
   9   2   0      237.02      221.97      5.70 o 
  10   2   0      168.01      167.02     33.95 o 
  11   2   0      629.56      640.13    111.82 o 
  12   2   0       42.82       43.10      3.33 o 
  13   2   0      243.37      281.94     66.44 o 
  14   2   0      163.21      185.63     40.99 o 
  15   2   0      359.90      462.16    127.10 o 
  16   2   0      112.76      172.89     39.01 o 
   1   3   0      273.19      312.33     12.45 o 
   2   3   0      192.13      203.47      8.18 o 
   3   3   0        0.11        0.93      0.56 o 
   4   3   0       79.11       80.71     11.33 o 
   5   3   0      431.79      413.41     18.34 o 
   6   3   0        1.48        2.96      0.92 o 
   7   3   0      125.74      146.14     33.58 o 
   8   3   0      655.36      655.89    101.11 o 
   9   3   0        9.01        9.22      5.44 o 
  10   3   0        0.96       -0.37      1.28 o 
  11   3   0       23.12       32.55      9.90 o 
  12   3   0        2.15        1.51      1.67 o 
  13   3   0       11.42       14.05      9.34 o 
  14   3   0       43.28       49.19     14.18 o 
  15   3   0        0.28        4.98      2.56 o 
   0   4   0     1484.90     1336.84    155.39 o 
   1   4   0      257.50      233.80      5.40 o 
   2   4   0      239.20      220.89     12.99 o 
   3   4   0      307.84      272.24     22.62 o 
   4   4   0      268.51      264.38     21.28 o 
   5   4   0      356.41      370.43     56.49 o 
   6   4   0       48.33       54.49      5.36 o 
   7   4   0      222.52      248.16     40.83 o 
   8   4   0      109.30      101.04     12.84 o 
   9   4   0       68.94       93.44     15.93 o 
  10   4   0       30.18       34.18      6.70 o 
  11   4   0       17.98       20.13      4.14 o 
  12   4   0       61.36       91.86     24.65 o 
  13   4   0       40.52       55.41     12.73 o 
   1   5   0       29.60       28.34      6.43 o 
   2   5   0       11.42       24.38      9.69 o 
   3   5   0       19.06       38.31     10.31 o 
   4   5   0        9.11       15.19      4.95 o 
   5   5   0       24.09       31.95      8.18 o 
   6   5   0        0.01       -0.16      1.57 o 
   7   5   0        1.28        1.65      1.72 o 
   8   5   0        4.58        5.46      3.18 o 
   9   5   0       22.61       28.06      6.89 o 
  10   5   0       37.11       50.48     11.44 o 
  11   5   0       12.40       24.20      6.94 o 
   1   6   0       81.82       58.17      8.02 o 
   2   6   0       88.80      127.75     51.18 o 
   3   6   0       65.09      102.04     34.12 o 
   4   6   0       52.98       88.22     30.67 o 
   5   6   0       56.80       87.72     20.48 o 
   6   6   0      127.17      219.60     66.07 o 
 -17   1   1      109.55      136.90     60.88 o 
 -16   1   1       90.19      138.28     30.47 o 
 -15   1   1       14.83       24.09      3.33 o 
 -14   1   1      118.56      120.90     16.93 o 
 -13   1   1      373.52      360.81     60.52 o 
 -12   1   1      159.61      149.71     18.72 o 
 -11   1   1      970.78      961.77     81.93 o 
 -10   1   1     1068.49     1030.75     90.46 o 
  -9   1   1      142.35      114.25      4.36 o 
  -8   1   1     1934.15     1975.10     69.74 o 
  -7   1   1     1832.25     1855.68    107.27 o 
  -6   1   1       42.01       21.21      1.13 o 
  -5   1   1     1864.28     2026.58     79.59 o 
  -4   1   1      843.03      805.97     33.29 o 
  -3   1   1      629.34      594.61     16.03 o 
  -2   1   1     3026.25     3018.86     50.83 o 
  -1   1   1      144.33      188.77      3.14 o 
   0   1   1     2190.58     2335.93     59.27 o 
   1   1   1    16463.71    16377.34    411.78 o 
   2   1   1      743.88      682.00     37.90 o 
   3   1   1      471.34      419.44     12.12 o 
   4   1   1     2964.78     3473.24    141.27 o 
   5   1   1      779.36      803.17     35.58 o 
   6   1   1      182.19      126.92      5.54 o 
   7   1   1      410.31      429.43     12.95 o 
   8   1   1     1518.65     1483.73     81.91 o 
   9   1   1     1694.99     1783.93     95.06 o 
  10   1   1      638.93      609.83     32.80 o 
  11   1   1      659.58      654.16     99.44 o 
  12   1   1      258.25      277.42     32.44 o 
  13   1   1       79.70       86.89     13.82 o 
  14   1   1      171.99      204.14     41.34 o 
  15   1   1       59.37       65.52      6.81 o 
  16   1   1       46.33       59.04     21.07 o 
  17   1   1       77.12      122.44     48.01 o 
 -16   2   1        0.01        4.12      2.33 o 
 -15   2   1        7.52        8.18      2.33 o 
 -14   2   1       28.79       27.94      6.30 o 
 -13   2   1       29.59       36.14     12.51 o 
 -12   2   1       33.09       34.05      7.19 o 
 -11   2   1        4.66        4.86      1.59 o 
 -10   2   1       27.15       18.92      3.57 o 
  -9   2   1       56.14       46.81      8.13 o 
  -8   2   1       10.33       12.55      3.64 o 
  -7   2   1      249.50      272.68     14.43 o 
  -6   2   1        2.54        1.20      0.53 o 
  -5   2   1       43.54       52.47      1.43 o 
  -4   2   1       71.78       66.13      1.43 o 
  -3   2   1       61.65       54.93      2.93 o 
  -2   2   1      209.19      214.42      6.40 o 
  -1   2   1      264.80      252.33      9.23 o 
   0   2   1     1878.16     1992.32     49.46 o 
   1   2   1      258.59      252.00      3.88 o 
   2   2   1       37.18       48.61      5.97 o 
   3   2   1        1.90        3.68      1.25 o 
   4   2   1        4.28        3.75      0.61 o 
   5   2   1       44.23       48.69     10.98 o 
   6   2   1      128.07      162.57      8.97 o 
   7   2   1      226.16      212.42     10.12 o 
   8   2   1      445.06      382.83     27.41 o 
   9   2   1      221.36      200.94      8.51 o 
  10   2   1        1.08        2.07      1.30 o 
  11   2   1       86.69       68.64     13.30 o 
  12   2   1       20.01       21.33      3.23 o 
  13   2   1        2.11        2.45      1.66 o 
  14   2   1        0.15        1.64      1.68 o 
  15   2   1        0.48        0.87      2.52 o 
  16   2   1       35.88       71.43     17.05 o 
 -15   3   1       44.21       46.44      5.09 o 
 -14   3   1      215.03      241.29     51.13 o 
 -13   3   1      315.81      360.97     94.22 o 
 -12   3   1      150.67      174.81     41.71 o 
 -11   3   1      114.44      132.59     23.60 o 
 -10   3   1      183.42      183.74     33.40 o 
  -9   3   1       28.53       26.29      2.61 o 
  -8   3   1      315.36      279.11     21.50 o 
  -7   3   1      821.76      772.69     71.64 o 
  -6   3   1     1053.42     1088.57     38.58 o 
  -5   3   1     2700.43     2794.54    222.36 o 
  -4   3   1     1544.66     1531.09    108.70 o 
  -3   3   1     1022.97     1002.23     37.50 o 
  -2   3   1     1222.12     1088.90     36.41 o 
  -1   3   1      521.75      466.16     11.80 o 
   0   3   1     1782.74     1862.08     34.99 o 
   1   3   1     2729.78     2795.92    106.25 o 
   2   3   1     1044.98     1013.71     39.94 o 
   3   3   1     1041.23     1008.22     58.67 o 
   4   3   1     1363.34     1245.05     85.44 o 
   5   3   1      448.45      386.44     22.55 o 
   6   3   1      290.76      286.35     12.06 o 
   7   3   1      463.06      474.61     41.30 o 
   8   3   1      989.08      953.90    104.30 o 
   9   3   1      676.66      653.60     85.34 o 
  10   3   1       89.76      101.10     14.59 o 
  11   3   1      134.84      159.74     32.64 o 
  12   3   1       99.11      109.29     19.73 o 
  13   3   1       35.82       46.63     10.06 o 
  14   3   1       92.29      120.86     32.48 o 
  15   3   1       86.36      119.50     28.50 o 
 -13   4   1        4.86        5.30      2.24 o 
 -12   4   1        2.14        2.92      1.84 o 
 -11   4   1        4.14        3.71      2.26 o 
 -10   4   1        0.64        1.66      1.51 o 
  -9   4   1        7.47        8.48      3.31 o 
  -8   4   1       10.66        9.56      3.09 o 
  -7   4   1      206.58      209.85     49.68 o 
  -6   4   1       74.89       72.13     13.83 o 
  -5   4   1      156.36      182.05     43.30 o 
  -4   4   1       36.86       38.11      8.23 o 
  -3   4   1        1.16        1.99      0.96 o 
  -2   4   1        0.33        0.48      0.78 o 
  -1   4   1       14.93       11.83      1.19 o 
   0   4   1        2.05        3.65      0.88 o 
   1   4   1       38.52       39.39      5.46 o 
   2   4   1       30.77       31.57      2.02 o 
   3   4   1        0.37        0.51      0.87 o 
   4   4   1       48.96       45.49      4.77 o 
   5   4   1      158.71      166.03     23.69 o 
   6   4   1       52.76       60.24      8.18 o 
   7   4   1       10.35        9.49      3.01 o 
   8   4   1       25.39       36.05      7.99 o 
   9   4   1       17.94       19.95      3.04 o 
  10   4   1        0.19        0.46      1.50 o 
  11   4   1        0.18        0.04      1.39 o 
  12   4   1        0.37       -0.49      1.56 o 
  13   4   1        1.50        0.75      1.84 o 
 -11   5   1      103.71      154.74     43.89 o 
 -10   5   1       74.24      108.52     30.68 o 
  -9   5   1       34.43       47.78      8.37 o 
  -8   5   1       43.72       61.58     10.36 o 
  -7   5   1      158.46      197.88     35.82 o 
  -6   5   1      219.09      311.85     76.21 o 
  -5   5   1       75.80      106.96     24.70 o 
  -4   5   1       61.89       81.34     17.92 o 
  -3   5   1      108.77      142.62     24.09 o 
  -2   5   1      132.53      148.30     26.89 o 
  -1   5   1       44.54       54.58      6.03 o 
   0   5   1       51.74       61.48      3.00 o 
   1   5   1      136.08      142.65     18.74 o 
   2   5   1      146.09      180.28     30.44 o 
   3   5   1      175.29      226.25     48.87 o 
   4   5   1       88.99      124.13     27.96 o 
   5   5   1      145.67      179.66     34.85 o 
   6   5   1      261.30      347.89     81.60 o 
   7   5   1      171.52      245.89     50.97 o 
   8   5   1      118.41      175.48     40.29 o 
   9   5   1       53.12       80.07     16.71 o 
  10   5   1       47.90       93.82     27.15 o 
  11   5   1       78.33      124.83     31.92 o 
  -6   6   1        0.30        1.02      1.72 o 
  -5   6   1        1.46        0.24      1.85 o 
  -4   6   1        7.80       12.98      4.55 o 
  -3   6   1        5.52       11.10      3.82 o 
  -2   6   1       20.63       34.25     15.57 o 
  -1   6   1       49.71       98.61     49.88 o 
   0   6   1        0.08       -0.56      3.17 o 
   1   6   1       13.98       14.36      5.03 o 
   2   6   1       16.56       13.98      5.03 o 
   3   6   1       12.60       25.74     15.48 o 
   4   6   1        2.41        5.63      2.63 o 
   5   6   1        4.55       11.79      4.91 o 
   6   6   1        0.19        1.53      1.90 o 
 -16   0   2      112.27       93.41      9.51 o 
 -15   0   2       73.70      108.21     43.35 o 
 -14   0   2       10.76       14.38      9.32 o 
 -13   0   2      172.22      171.06      5.87 o 
 -12   0   2      247.08      236.74     31.81 o 
 -11   0   2        3.85        4.13      1.25 o 
 -10   0   2     1321.17     1437.69    158.51 o 
  -9   0   2     1748.30     1870.19    194.65 o 
  -8   0   2      592.52      592.22     19.32 o 
  -7   0   2     7391.35     8765.84    166.10 o 
  -6   0   2     6633.19     7769.85    364.87 o 
  -5   0   2     1182.86     1263.99     41.24 o 
  -4   0   2     1802.18     2041.47     78.37 o 
  -3   0   2      800.81      793.06     41.68 o 
  -2   0   2     2210.32     2292.64    142.75 o 
  -1   0   2     4219.31     5059.59     94.25 o 
   0   0   2     1309.76     1349.81     86.29 o 
   1   0   2    13250.24    12328.35     80.45 o 
   2   0   2    14566.97    15518.03    582.60 o 
   3   0   2     3335.65     3570.97    225.07 o 
   4   0   2     1273.52     1281.10     76.12 o 
   5   0   2       69.51       40.43      5.27 o 
   6   0   2      546.02      489.11     25.78 o 
   7   0   2       75.31       59.12      2.32 o 
   8   0   2       34.20       27.58      2.93 o 
   9   0   2     1056.87     1172.66    182.49 o 
  10   0   2      153.72      141.81     30.44 o 
  11   0   2      194.80      221.21     34.87 o 
  12   0   2      918.80     1079.49    190.36 o 
  13   0   2      214.98      230.87     41.86 o 
  14   0   2       92.93      105.64     21.91 o 
  15   0   2      350.28      274.86     10.48 o 
  16   0   2      156.08      117.46     10.81 o 
  17   0   2       72.26       50.34      8.39 o 
 -17   1   2       16.27       20.00     13.61 o 
 -16   1   2        1.59        1.40      2.83 o 
 -15   1   2        2.71        1.43      1.96 o 
 -14   1   2        6.18        8.22      2.06 o 
 -13   1   2       26.02       27.59      2.59 o 
 -12   1   2       85.01       76.74      8.66 o 
 -11   1   2       18.88       20.39      2.98 o 
 -10   1   2      241.41      217.22     15.52 o 
  -9   1   2        4.60        5.01      1.59 o 
  -8   1   2       70.50       62.92      2.35 o 
  -7   1   2      116.87      120.25      8.89 o 
  -6   1   2        6.48        3.11      0.86 o 
  -5   1   2       72.33      103.36      3.76 o 
  -4   1   2       53.86       52.75      2.61 o 
  -3   1   2      155.82      161.99      5.68 o 
  -2   1   2      902.60     1013.25     14.41 o 
  -1   1   2      204.89      216.59      8.34 o 
   0   1   2     3960.69     4385.37     65.38 o 
   1   1   2     9623.31    10478.89    244.41 o 
   2   1   2     4600.12     5443.24    134.69 o 
   3   1   2      207.45      251.17      8.32 o 
   4   1   2      531.35      593.26     21.72 o 
   5   1   2      486.91      546.66     29.12 o 
   6   1   2        9.60        9.03      1.42 o 
   7   1   2       65.50       75.85      5.44 o 
   8   1   2       29.35       24.92      1.18 o 
   9   1   2       72.33       73.40      7.47 o 
  10   1   2       54.09       57.28      9.80 o 
  11   1   2        9.12        9.89      1.45 o 
  12   1   2        4.32        6.75      1.97 o 
  13   1   2        3.25        3.03      1.51 o 
  14   1   2        4.07        7.29      2.08 o 
  15   1   2        0.10       -0.16      1.65 o 
  16   1   2        1.00        0.74      3.78 o 
  17   1   2       10.38       13.98      8.02 o 
 -16   2   2      185.43      214.18     59.72 o 
 -15   2   2      299.80      309.65     65.05 o 
 -14   2   2      183.23      182.44     24.38 o 
 -13   2   2      602.84      595.63    116.42 o 
 -12   2   2      677.66      704.15    159.32 o 
 -11   2   2       99.33       92.16      7.94 o 
 -10   2   2      611.74      596.34     55.25 o 
  -9   2   2      672.36      718.18    104.34 o 
  -8   2   2      301.69      287.78     14.54 o 
  -7   2   2     1942.71     1988.97    110.78 o 
  -6   2   2      723.79      670.14     27.20 o 
  -5   2   2       95.85       82.73      4.73 o 
  -4   2   2     1071.02      952.89     57.27 o 
  -3   2   2      539.56      456.18     12.09 o 
  -2   2   2     1067.56      966.59     19.85 o 
  -1   2   2     1195.86     1090.35     21.33 o 
   0   2   2     2359.61     2313.14     41.57 o 
   1   2   2     5259.66     5517.58     87.39 o 
   2   2   2     1481.26     1407.94     28.40 o 
   3   2   2       20.08       54.86      1.33 o 
   4   2   2      368.72      340.97     31.66 o 
   5   2   2     1535.47     1752.90     69.15 o 
   6   2   2     2132.04     2302.29    123.97 o 
   7   2   2     1065.06     1067.87     37.60 o 
   8   2   2     1023.65      995.89     61.78 o 
   9   2   2     2634.59     2544.99    258.40 o 
  10   2   2      767.84      701.77     57.32 o 
  11   2   2       23.69       24.23      1.98 o 
  12   2   2      203.59      217.10     48.02 o 
  13   2   2      102.67      109.99     17.71 o 
  14   2   2      106.28      140.63     31.14 o 
  15   2   2      101.10      173.37     39.87 o 
  16   2   2        3.68        7.30      2.64 o 
 -15   3   2       98.72      113.63     31.43 o 
 -14   3   2      144.08      187.11     60.09 o 
 -13   3   2       10.63        7.74      2.14 o 
 -12   3   2        6.00        6.17      3.71 o 
 -11   3   2        0.00       -0.91      1.31 o 
 -10   3   2        4.11        3.54      1.70 o 
  -9   3   2        1.21       -0.12      1.30 o 
  -8   3   2       59.36       54.53     12.03 o 
  -7   3   2      289.28      306.15     11.67 o 
  -6   3   2     1747.47     2180.93    224.35 o 
  -5   3   2      136.78      143.82      7.94 o 
  -4   3   2       18.77       17.47      1.09 o 
  -3   3   2        8.06        9.80      0.90 o 
  -2   3   2       22.15       22.83      1.48 o 
  -1   3   2      108.53      105.50      2.11 o 
   0   3   2      230.91      260.06      8.98 o 
   1   3   2      151.43      172.45      5.07 o 
   2   3   2       19.27       19.55      4.60 o 
   3   3   2       61.85       67.58      7.02 o 
   4   3   2        2.24        3.26      0.75 o 
   5   3   2       67.76       57.81      2.18 o 
   6   3   2        1.20        2.47      0.88 o 
   7   3   2      224.06      224.11     31.43 o 
   8   3   2       12.63       13.45      1.56 o 
   9   3   2       64.27       64.56     13.08 o 
  10   3   2        0.08        0.23      1.26 o 
  11   3   2        0.35        0.79      1.49 o 
  12   3   2        7.45        9.35      2.69 o 
  13   3   2        0.77       -0.15      1.55 o 
  14   3   2        0.24       -0.16      1.55 o 
  15   3   2       71.09      106.99     33.72 o 
 -13   4   2       88.26       99.03     33.45 o 
 -12   4   2       49.86       68.49     17.57 o 
 -11   4   2       35.64       41.08      7.94 o 
 -10   4   2      115.20      127.17     28.90 o 
  -9   4   2      152.10      171.28     31.81 o 
  -8   4   2      132.98      146.79     24.38 o 
  -7   4   2      450.33      466.28     82.51 o 
  -6   4   2      736.38      814.35    158.91 o 
  -5   4   2      534.33      570.17     48.27 o 
  -4   4   2      435.21      414.69     38.36 o 
  -3   4   2      282.80      292.73     26.39 o 
  -2   4   2      554.34      537.32     35.54 o 
  -1   4   2      532.60      523.05     49.74 o 
   0   4   2      202.92      182.64      5.76 o 
   1   4   2      563.27      525.26     33.89 o 
   2   4   2      421.13      433.55     33.00 o 
   3   4   2      367.20      350.92     36.61 o 
   4   4   2      310.03      291.17     21.07 o 
   5   4   2      163.15      160.42     23.00 o 
   6   4   2      306.69      352.93     78.39 o 
   7   4   2      316.57      392.22     80.63 o 
   8   4   2      179.05      232.00     32.40 o 
   9   4   2       70.67       78.83      8.58 o 
  10   4   2        6.74        8.14      2.00 o 
  11   4   2       12.11       22.21      3.29 o 
  12   4   2       74.79      112.05     29.15 o 
  13   4   2       60.83       87.37     19.19 o 
 -11   5   2        0.77        0.49      1.94 o 
 -10   5   2       12.08       15.14      2.99 o 
  -9   5   2        3.53        3.28      1.82 o 
  -8   5   2        5.05        7.00      1.97 o 
  -7   5   2        0.47        0.70      1.54 o 
  -6   5   2        0.54        0.72      1.58 o 
  -5   5   2       94.65      121.13     31.46 o 
  -4   5   2       60.16       85.47     20.59 o 
  -3   5   2        0.34        1.62      1.50 o 
  -2   5   2       30.85       27.53      7.11 o 
  -1   5   2        4.32        5.29      2.57 o 
   0   5   2       17.38       21.18      2.06 o 
   1   5   2       34.31       36.40      4.51 o 
   2   5   2        0.14        0.77      1.29 o 
   3   5   2       44.19       58.21     12.59 o 
   4   5   2       16.37       22.31      3.85 o 
   5   5   2       27.46       36.89      7.99 o 
   6   5   2       15.90       19.98      2.77 o 
   7   5   2        0.70        1.70      1.73 o 
   8   5   2        9.49       22.42      6.11 o 
   9   5   2        8.03       10.19      3.09 o 
  10   5   2        1.53        0.69      1.79 o 
  11   5   2        5.34        5.47      2.65 o 
  -6   6   2       33.49       47.56     11.08 o 
  -5   6   2      134.68      178.21     70.26 o 
  -4   6   2       93.77      136.37     48.23 o 
  -3   6   2       53.63       72.25     19.84 o 
  -2   6   2       52.32       92.06     41.95 o 
  -1   6   2       42.40       75.70     37.38 o 
   0   6   2       39.43       76.00     39.53 o 
   1   6   2       35.38       35.24      6.90 o 
   2   6   2       43.81       32.26      6.71 o 
   3   6   2       53.11       47.54      7.83 o 
   4   6   2       75.10      133.48     31.15 o 
   5   6   2       27.54       57.82     12.74 o 
   6   6   2       10.79       22.03      5.13 o 
 -17   1   3      153.77      152.21     60.32 o 
 -16   1   3       85.72       96.29     32.16 o 
 -15   1   3      198.42      175.90     42.12 o 
 -14   1   3      213.14      267.20     63.89 o 
 -13   1   3      143.17      167.27     12.88 o 
 -12   1   3     1174.51     1237.99    144.47 o 
 -11   1   3      930.33      871.43    107.67 o 
 -10   1   3      141.61      147.57      5.57 o 
  -9   1   3      954.85      898.55     42.76 o 
  -8   1   3      927.59      932.79     58.28 o 
  -7   1   3     1397.52     1434.87     49.38 o 
  -6   1   3     5534.77     6129.70    277.85 o 
  -5   1   3     4335.79     4920.71    216.95 o 
  -4   1   3     2132.13     2116.62     79.32 o 
  -3   1   3      584.29      513.60     27.69 o 
  -2   1   3      527.30      469.67     14.06 o 
  -1   1   3      674.92      646.36     20.97 o 
   0   1   3      162.45      134.01      6.59 o 
   1   1   3    11997.26    12748.01    503.08 o 
   2   1   3    23833.53    25191.71    845.77 o 
   3   1   3     4984.24     5410.39    183.04 o 
   4   1   3     1860.16     1839.14     66.39 o 
   5   1   3      939.68      985.93     41.67 o 
   6   1   3      100.04       63.15      2.34 o 
   7   1   3     1076.74     1138.68     57.35 o 
   8   1   3      584.25      615.99     21.71 o 
   9   1   3     1254.23     1228.29     92.69 o 
  10   1   3     3071.08     3058.59    337.20 o 
  11   1   3      376.49      382.65     20.99 o 
  12   1   3       31.92       42.94      5.23 o 
  13   1   3      233.74      262.44     42.07 o 
  14   1   3       50.73       56.53      5.36 o 
  15   1   3       80.81      103.63     30.71 o 
  16   1   3      174.19      220.93     76.90 o 
  17   1   3       83.78      118.49     37.64 o 
 -16   2   3        2.30        2.06      1.92 o 
 -15   2   3        1.01        0.97      1.72 o 
 -14   2   3       32.81       38.80     12.00 o 
 -13   2   3        1.19        2.92      1.69 o 
 -12   2   3      112.66      112.00     22.28 o 
 -11   2   3        1.09        5.73      2.40 o 
 -10   2   3        4.27        2.84      1.32 o 
  -9   2   3        7.36        5.31      1.12 o 
  -8   2   3        0.83        1.62      0.86 o 
  -7   2   3       19.52       25.45      1.36 o 
  -6   2   3      226.70      223.60     21.95 o 
  -5   2   3       11.66       12.59      3.94 o 
  -4   2   3      408.57      458.13     29.14 o 
  -3   2   3       94.72      103.00      3.77 o 
  -2   2   3       89.92       89.00      4.84 o 
  -1   2   3      152.78      156.29      6.59 o 
   0   2   3     1089.35     1192.91     42.19 o 
   1   2   3      681.71      754.00      9.50 o 
   2   2   3        0.44        5.09      0.65 o 
   3   2   3        3.66        3.54      0.71 o 
   4   2   3       79.68       75.23      9.15 o 
   5   2   3       43.82       53.74      3.56 o 
   6   2   3        1.45        1.15      0.69 o 
   7   2   3       26.42       34.17      3.12 o 
   8   2   3        0.84        0.46      0.88 o 
   9   2   3      219.81      208.78     31.93 o 
  10   2   3       92.36       88.01     11.52 o 
  11   2   3       29.36       24.84      4.01 o 
  12   2   3        0.07        0.06      1.26 o 
  13   2   3        1.83        2.34      1.44 o 
  14   2   3        2.20        4.86      2.10 o 
  15   2   3        0.00        0.13      2.04 o 
  16   2   3        0.89        1.75      2.22 o 
 -15   3   3       14.47       16.63      2.75 o 
 -14   3   3       40.58       46.18      9.39 o 
 -13   3   3       52.03       61.60      5.38 o 
 -12   3   3      310.10      326.37     59.99 o 
 -11   3   3      263.10      290.92     65.64 o 
 -10   3   3      187.63      178.82     30.92 o 
  -9   3   3      374.08      354.18     67.14 o 
  -8   3   3       76.34       75.58     14.61 o 
  -7   3   3       60.76       57.28      3.29 o 
  -6   3   3      698.37      699.68     47.68 o 
  -5   3   3     1357.50     1406.35    154.26 o 
  -4   3   3     1339.97     1301.85     88.55 o 
  -3   3   3     1030.44      963.22     40.78 o 
  -2   3   3      922.61      867.88     29.29 o 
  -1   3   3     1114.33     1078.48     48.23 o 
   0   3   3      121.47       89.23      4.80 o 
   1   3   3      161.57      120.48      3.27 o 
   2   3   3     1300.80     1313.43     75.68 o 
   3   3   3      449.75      416.54     18.50 o 
   4   3   3      453.75      411.50     55.38 o 
   5   3   3      202.06      183.80      7.47 o 
   6   3   3       40.10       43.34      2.68 o 
   7   3   3      243.06      207.73     26.53 o 
   8   3   3      104.36      107.68      8.48 o 
   9   3   3      178.67      186.49     20.46 o 
  10   3   3      342.75      359.19     58.48 o 
  11   3   3      116.71      139.89     22.50 o 
  12   3   3       55.01       74.67     13.91 o 
  13   3   3       71.76      105.93     28.61 o 
  14   3   3       16.27       21.60      3.01 o 
  15   3   3       16.71       41.77     10.02 o 
 -13   4   3       19.54       22.83      6.40 o 
 -12   4   3        9.77        8.38      2.53 o 
 -11   4   3        0.29       -0.40      1.45 o 
 -10   4   3        0.01       -0.51      1.50 o 
  -9   4   3        6.62        6.56      2.83 o 
  -8   4   3       54.52       59.50     10.71 o 
  -7   4   3       66.54       67.76     14.40 o 
  -6   4   3        8.13        6.40      2.18 o 
  -5   4   3      125.30      131.39     22.78 o 
  -4   4   3       58.09       55.80      3.01 o 
  -3   4   3       27.80       25.00      1.89 o 
  -2   4   3       22.06       26.78      2.71 o 
  -1   4   3        0.85        1.32      0.89 o 
   0   4   3        0.21        0.20      0.78 o 
   1   4   3        6.57        8.17      1.54 o 
   2   4   3       74.11       66.51      9.43 o 
   3   4   3       83.11       78.84      8.67 o 
   4   4   3       45.08       52.77      2.45 o 
   5   4   3      104.82      102.97     17.16 o 
   6   4   3       55.46       54.11     11.44 o 
   7   4   3       56.67       55.83      6.83 o 
   8   4   3        5.51        4.83      3.66 o 
   9   4   3       14.07       27.01      7.56 o 
  10   4   3        9.84       17.98      4.66 o 
  11   4   3        4.90        7.41      2.05 o 
  12   4   3        0.61        1.14      1.81 o 
  13   4   3        2.28        2.89      2.05 o 
 -11   5   3       54.01       78.71     23.44 o 
 -10   5   3       20.02       29.15      3.38 o 
  -9   5   3       41.45       52.18      9.85 o 
  -8   5   3       28.62       36.22      4.63 o 
  -7   5   3       30.19       36.80      3.34 o 
  -6   5   3       83.83       90.03     10.15 o 
  -5   5   3      115.96      149.85     26.86 o 
  -4   5   3      232.39      308.81     66.31 o 
  -3   5   3      142.33      144.88     20.72 o 
  -2   5   3       54.99       45.09      3.81 o 
  -1   5   3       71.74       64.35      3.54 o 
   0   5   3       72.66       74.93      4.42 o 
   1   5   3      137.30      152.09     24.89 o 
   2   5   3      182.26      176.08     23.68 o 
   3   5   3      165.51      183.05     27.40 o 
   4   5   3      197.24      231.25     41.79 o 
   5   5   3      276.96      359.10     74.73 o 
   6   5   3      164.51      208.06     37.46 o 
   7   5   3       86.72      117.29     23.82 o 
   8   5   3      125.52      176.29     37.68 o 
   9   5   3      112.44      172.34     44.49 o 
  10   5   3       63.12      109.97     24.92 o 
  -6   6   3        7.82        7.94      2.66 o 
  -5   6   3        0.15        1.82      2.07 o 
  -4   6   3        8.03        9.65      4.38 o 
  -3   6   3        0.40       -1.17      1.96 o 
  -2   6   3        2.12        3.32      3.77 o 
  -1   6   3        2.32        1.68      2.24 o 
   0   6   3       19.63        8.20      3.92 o 
   2   6   3        9.61        6.15      3.92 o 
   3   6   3        0.10        3.20      2.37 o 
   4   6   3        5.30        3.73      3.54 o 
   5   6   3        0.07        2.02      2.01 o 
   6   6   3        0.22       -0.29      1.93 o 
 -16   0   4       70.01       98.82      9.32 o 
 -15   0   4      375.26      453.63     18.09 o 
 -14   0   4      140.45      150.75     52.02 o 
 -13   0   4        7.72       12.38      3.71 o 
 -12   0   4       12.71       12.91      5.63 o 
 -11   0   4      105.88       97.26      7.13 o 
 -10   0   4     1586.78     1697.61    217.77 o 
  -9   0   4      889.47      947.74     37.25 o 
  -8   0   4     2860.57     3016.62    309.03 o 
  -7   0   4      519.02      438.25     30.14 o 
  -6   0   4     3528.00     3972.71    166.05 o 
  -5   0   4     3462.66     3744.00    197.85 o 
  -4   0   4       51.92       33.97      3.42 o 
  -3   0   4     6162.71     6947.22    490.92 o 
  -2   0   4      194.52      294.51     30.41 o 
  -1   0   4    13950.28    15141.82    213.46 o 
   0   0   4      871.39      916.81     31.62 o 
   1   0   4     9779.34     9683.06    552.31 o 
   2   0   4     2864.21     2584.38     76.32 o 
   3   0   4      636.28      588.57     16.78 o 
   4   0   4      364.97      287.77     15.61 o 
   5   0   4      141.87       90.02      6.67 o 
   6   0   4     1163.45     1304.23     86.63 o 
   7   0   4      219.19      195.93     11.68 o 
   8   0   4      299.82      308.31     26.88 o 
   9   0   4       74.49       68.26      5.73 o 
  10   0   4       35.30       56.82     12.65 o 
  11   0   4     1337.00     1537.48    385.39 o 
  12   0   4      116.59      103.58      6.25 o 
  13   0   4      134.33       88.00      8.39 o 
  14   0   4      249.70      208.26     13.05 o 
  15   0   4       29.65       32.06      5.69 o 
  16   0   4       88.39       79.64      6.79 o 
  17   0   4       18.29       22.89      4.42 o 
 -17   1   4       13.99       12.53      3.53 o 
 -16   1   4        0.78        1.28      2.64 o 
 -15   1   4       20.30       23.66     10.50 o 
 -14   1   4       12.17       15.57      4.68 o 
 -13   1   4       93.20       95.36     13.29 o 
 -12   1   4       34.77       34.85      5.66 o 
 -11   1   4      554.65      575.35     69.94 o 
 -10   1   4        6.04        4.40      0.97 o 
  -9   1   4       12.00        7.36      1.89 o 
  -8   1   4      225.69      214.49     12.54 o 
  -7   1   4        8.23       13.40      0.85 o 
  -6   1   4        9.07        6.63      2.71 o 
  -5   1   4     4107.39     4879.91    189.09 o 
  -4   1   4        2.33        6.61      2.42 o 
  -3   1   4      223.71      265.89     18.87 o 
  -2   1   4      275.33      324.73     12.24 o 
  -1   1   4       56.64       69.13      4.48 o 
   0   1   4     1683.62     2013.91     91.00 o 
   1   1   4     5389.52     6218.71    349.27 o 
   2   1   4       16.21       18.08      6.70 o 
   3   1   4     1504.07     1855.89     80.24 o 
   4   1   4     1449.52     1780.12    111.20 o 
   5   1   4      123.45      136.23      4.40 o 
   6   1   4      306.76      365.00     18.32 o 
   7   1   4       24.38       23.88      2.45 o 
   8   1   4      238.24      243.83     28.50 o 
   9   1   4      134.14      144.24     13.11 o 
  10   1   4      699.28      723.60     67.96 o 
  11   1   4      229.54      220.60      5.10 o 
  12   1   4       98.73      121.19     24.95 o 
  13   1   4        0.50       -1.26      1.32 o 
  14   1   4        5.01        7.41      1.88 o 
  15   1   4        7.69       12.70      6.47 o 
  16   1   4       19.95       32.68     15.88 o 
 -16   2   4      425.79      477.80    131.46 o 
 -15   2   4       59.18       60.98     11.49 o 
 -14   2   4      116.76      108.50     16.60 o 
 -13   2   4       52.77       48.53      5.09 o 
 -12   2   4      328.67      292.00      9.18 o 
 -11   2   4     1461.85     1360.03    231.92 o 
 -10   2   4      180.25      183.71     18.89 o 
  -9   2   4      905.85      989.17     75.20 o 
  -8   2   4      578.37      593.23     42.49 o 
  -7   2   4      745.70      736.98     48.84 o 
  -6   2   4      383.43      320.55     15.07 o 
  -5   2   4        8.27        7.00      1.03 o 
  -4   2   4     1417.99     1357.41     40.32 o 
  -3   2   4     1064.72      973.28     23.24 o 
  -2   2   4     1395.89     1302.61     49.24 o 
  -1   2   4      970.93      934.79     30.85 o 
   0   2   4     3009.55     2894.13    104.24 o 
   1   2   4     1007.48     1062.89     31.30 o 
   2   2   4     4525.90     4941.13    159.20 o 
   3   2   4     8056.95     8584.76    320.12 o 
   4   2   4      250.98      246.02     16.89 o 
   5   2   4     2799.06     2875.37    206.92 o 
   6   2   4      888.56      863.37     24.39 o 
   7   2   4      273.94      255.74     23.39 o 
   8   2   4      468.01      451.77     30.42 o 
   9   2   4       81.10       84.48      4.96 o 
  10   2   4     1046.23     1022.08    153.32 o 
  11   2   4      615.98      568.97     70.29 o 
  12   2   4      229.64      229.11     33.54 o 
  13   2   4       87.64      103.86     15.05 o 
  14   2   4       78.56      115.47     25.75 o 
  15   2   4       29.89       48.68     11.28 o 
  16   2   4        2.06        4.66      2.51 o 
 -15   3   4       15.78       14.79      4.52 o 
 -14   3   4        4.66        2.43      1.81 o 
 -13   3   4      232.38      219.69     48.74 o 
 -12   3   4       11.58       10.13      3.09 o 
 -11   3   4        3.03        4.80      1.84 o 
 -10   3   4       28.59       26.63      4.87 o 
  -9   3   4        7.48       11.62      5.17 o 
  -8   3   4       13.44       17.22      4.03 o 
  -7   3   4      113.35      135.92     23.28 o 
  -6   3   4      120.11      107.20      5.31 o 
  -5   3   4        4.51        6.70      1.13 o 
  -4   3   4        3.94        3.85      0.92 o 
  -3   3   4        0.42        0.54      0.57 o 
  -2   3   4       31.34       33.30      1.34 o 
  -1   3   4      100.04       89.46      5.74 o 
   0   3   4      119.02      108.30      8.08 o 
   1   3   4       22.64       25.78      3.07 o 
   2   3   4      249.33      248.55     27.54 o 
   3   3   4        6.61        6.07      2.23 o 
   4   3   4      110.60      126.08      7.69 o 
   5   3   4       59.03       58.67      2.30 o 
   6   3   4      381.36      396.17     47.58 o 
   7   3   4       31.93       36.35     11.21 o 
   8   3   4        9.91       12.44      2.94 o 
   9   3   4       40.70       34.41      2.32 o 
  10   3   4        1.65        2.75      1.24 o 
  11   3   4        1.39        4.10      1.51 o 
  12   3   4        0.15        0.06      1.46 o 
  13   3   4        8.05       10.81      5.25 o 
  14   3   4        0.70        3.00      1.93 o 
  15   3   4        5.29       13.18      7.57 o 
 -13   4   4      134.11      162.90     43.11 o 
 -12   4   4      158.54      202.24     57.83 o 
 -11   4   4      168.31      178.01     40.15 o 
 -10   4   4      282.29      326.76     76.16 o 
  -9   4   4      131.16      140.50     28.18 o 
  -8   4   4      257.30      266.89     54.60 o 
  -7   4   4       38.35       45.01      3.23 o 
  -6   4   4      297.45      274.43     18.03 o 
  -5   4   4     1132.47     1157.65    127.14 o 
  -4   4   4      930.63     1084.04    154.81 o 
  -3   4   4     1280.81     1286.24    175.66 o 
  -2   4   4      370.97      346.52     16.80 o 
  -1   4   4      710.85      750.37     77.30 o 
   0   4   4      403.02      383.85     37.76 o 
   1   4   4       36.76       41.61      1.91 o 
   2   4   4      249.75      242.41     21.04 o 
   3   4   4      249.83      257.72     25.87 o 
   4   4   4      463.03      496.01     75.52 o 
   5   4   4      247.73      250.09     42.98 o 
   6   4   4      326.63      348.26     53.67 o 
   7   4   4      250.17      261.68     26.32 o 
   8   4   4      217.07      257.49     54.52 o 
   9   4   4      305.81      423.09     99.20 o 
  10   4   4      135.29      162.45     28.28 o 
  11   4   4      133.00      195.08     53.15 o 
  12   4   4       25.66       41.60      7.75 o 
  13   4   4       45.23       88.91     26.13 o 
 -11   5   4       42.83       61.06     30.48 o 
 -10   5   4        5.07        4.82      1.90 o 
  -9   5   4        4.20        5.79      1.99 o 
  -8   5   4        0.18        0.29      1.53 o 
  -7   5   4        8.92       16.22      6.38 o 
  -6   5   4       34.90       44.39      6.95 o 
  -5   5   4      102.36      138.88     33.85 o 
  -4   5   4       40.65       47.31     11.84 o 
  -3   5   4       69.33       62.93     16.53 o 
  -2   5   4        0.92        1.95      1.67 o 
  -1   5   4        0.00       -0.94      1.17 o 
   0   5   4       77.73       75.60     16.23 o 
   1   5   4        0.02        1.34      1.58 o 
   2   5   4        9.62       13.25      2.41 o 
   3   5   4       38.71       52.49     13.77 o 
   4   5   4       11.54       14.07      6.11 o 
   5   5   4       22.08       33.27      7.16 o 
   6   5   4        0.24        1.28      1.64 o 
   7   5   4        4.33        6.25      2.69 o 
   8   5   4        0.04        0.34      1.65 o 
   9   5   4        3.53        9.77      3.79 o 
  10   5   4       28.35       64.72     15.64 o 
  -6   6   4        6.30       13.79      3.69 o 
  -5   6   4       12.17       16.17      3.07 o 
  -4   6   4       40.29       67.19     22.43 o 
  -3   6   4       33.15       49.85     17.07 o 
  -2   6   4       54.62       81.85     32.61 o 
  -1   6   4       20.50       16.73      5.31 o 
   0   6   4       43.77       33.27      4.83 o 
   1   6   4       59.72       52.89      6.62 o 
   2   6   4       22.92       22.93      5.97 o 
   3   6   4       42.14       76.93     28.71 o 
   4   6   4       25.53       39.17     15.85 o 
   5   6   4       31.29       34.49      7.27 o 
 -17   1   5       98.56      163.14     12.87 o 
 -16   1   5      109.58       93.02     22.76 o 
 -15   1   5      214.93      185.36     44.26 o 
 -14   1   5      397.89      399.03     71.85 o 
 -13   1   5      203.45      229.81     32.06 o 
 -12   1   5      125.63      138.56      7.49 o 
 -11   1   5      824.19      782.60     49.75 o 
 -10   1   5      669.18      660.34     70.36 o 
  -9   1   5      346.42      320.44     18.61 o 
  -8   1   5     1570.60     1652.39     89.58 o 
  -7   1   5      820.36      813.15     36.26 o 
  -6   1   5     1556.38     1583.33     67.26 o 
  -5   1   5     5449.27     6172.04    210.15 o 
  -4   1   5     1304.13     1329.55     43.99 o 
  -3   1   5     2303.79     2459.27     86.05 o 
  -2   1   5     2688.41     2753.68    140.92 o 
  -1   1   5       30.06       14.93      0.93 o 
   0   1   5     4046.17     4436.27    250.10 o 
   1   1   5     2612.63     2876.82    161.61 o 
   2   1   5      612.23      637.56     21.81 o 
   3   1   5     9484.07    10900.79    537.35 o 
   4   1   5     4940.54     5525.14    237.32 o 
   5   1   5      229.27      167.83     10.39 o 
   6   1   5      783.27      835.93     46.61 o 
   7   1   5      678.46      673.98     22.76 o 
   8   1   5      436.36      430.80     24.74 o 
   9   1   5      430.61      446.79     26.51 o 
  10   1   5      394.99      411.98     34.26 o 
  11   1   5      721.70      867.44    142.60 o 
  12   1   5      353.62      396.74     51.78 o 
  13   1   5       69.53       86.21      9.55 o 
  14   1   5       73.50       88.84     18.06 o 
  15   1   5       63.35       74.34     12.66 o 
  16   1   5       62.04       85.76     31.90 o 
 -16   2   5        8.65        8.12      2.65 o 
 -15   2   5        1.64        2.47      1.87 o 
 -14   2   5       12.10       11.05      2.33 o 
 -13   2   5      158.10      153.07     32.64 o 
 -12   2   5      134.85      156.96     43.81 o 
 -11   2   5       47.98       51.54      9.00 o 
 -10   2   5        4.90        6.74      1.33 o 
  -9   2   5       65.97       57.75      6.92 o 
  -8   2   5        7.37       13.34      2.74 o 
  -7   2   5        2.65        2.22      0.85 o 
  -6   2   5       13.58       17.06      2.14 o 
  -5   2   5     1006.84     1179.04     49.63 o 
  -4   2   5     1791.30     2064.94    133.73 o 
  -3   2   5        0.69        1.71      0.65 o 
  -2   2   5       45.40       44.84      2.58 o 
  -1   2   5      179.11      206.03      9.25 o 
   0   2   5      731.01      837.09     50.50 o 
   1   2   5        3.89        2.50      0.56 o 
   2   2   5        4.68        7.62      0.92 o 
   3   2   5      272.66      236.59     23.80 o 
   4   2   5      901.05     1011.99     54.66 o 
   5   2   5      179.33      177.61      7.53 o 
   6   2   5        6.23        6.55      2.49 o 
   7   2   5       32.49       36.25      2.86 o 
   8   2   5        1.83        1.37      0.92 o 
   9   2   5       26.81       37.30      6.27 o 
  10   2   5       83.49       70.63      7.08 o 
  11   2   5        2.11        3.54      1.31 o 
  12   2   5        0.54        1.52      1.26 o 
  13   2   5        2.57        2.41      1.62 o 
  14   2   5        1.04        0.48      1.63 o 
  15   2   5        0.03        0.17      1.67 o 
  16   2   5        1.34       -1.03      2.60 o 
 -15   3   5      100.26      121.23     32.81 o 
 -14   3   5      113.13      128.79     32.02 o 
 -13   3   5      114.78      125.31     30.71 o 
 -12   3   5       82.32       98.84     18.81 o 
 -11   3   5      382.27      363.70     72.85 o 
 -10   3   5      424.78      380.28     69.92 o 
  -9   3   5      139.76      136.56     15.72 o 
  -8   3   5      531.36      589.17     68.22 o 
  -7   3   5      523.46      538.67     53.52 o 
  -6   3   5      701.11      757.64     74.79 o 
  -5   3   5      887.60      830.33     97.67 o 
  -4   3   5      327.51      286.61     17.14 o 
  -3   3   5      657.84      623.16     58.43 o 
  -2   3   5      721.24      665.13     59.83 o 
  -1   3   5      246.50      230.75      6.11 o 
   0   3   5      600.32      564.03     28.95 o 
   1   3   5      539.07      459.43     26.88 o 
   2   3   5      211.09      176.01      6.98 o 
   3   3   5      703.56      721.58     50.53 o 
   4   3   5      230.73      216.19     13.38 o 
   5   3   5        4.47        6.08      1.13 o 
   6   3   5      200.76      194.58     29.17 o 
   7   3   5      299.77      302.69     36.49 o 
   8   3   5      286.54      263.74     34.24 o 
   9   3   5      165.44      183.53     27.25 o 
  10   3   5      187.30      203.91     30.97 o 
  11   3   5      277.60      295.95     55.73 o 
  12   3   5       53.86       64.86      6.99 o 
  13   3   5       15.41       27.96      6.03 o 
  14   3   5       44.04       87.94     17.24 o 
 -13   4   5        0.28       -0.27      1.75 o 
 -12   4   5        1.34        2.27      1.82 o 
 -11   4   5        4.14        0.80      2.91 o 
 -10   4   5        0.76        1.52      1.76 o 
  -9   4   5        6.34        5.54      1.89 o 
  -8   4   5        2.25       -0.40      1.40 o 
  -7   4   5       43.70       42.97      3.19 o 
  -6   4   5       99.92       87.01     12.77 o 
  -5   4   5      196.24      213.61     32.38 o 
  -4   4   5      159.01      152.96     24.47 o 
  -3   4   5       31.57       31.51      6.86 o 
  -2   4   5        2.57        2.14      1.13 o 
  -1   4   5       26.69       26.36      3.79 o 
   0   4   5       16.21       13.12      1.48 o 
   1   4   5        9.95       12.84      1.47 o 
   2   4   5       12.54       16.59      2.14 o 
   3   4   5        1.41       -0.41      0.96 o 
   4   4   5       79.10       83.79     14.91 o 
   5   4   5       57.55       56.04      7.59 o 
   6   4   5      148.90      143.18     16.63 o 
   7   4   5       13.19       13.75      1.81 o 
   8   4   5       33.78       34.90      4.51 o 
   9   4   5       18.86       23.19      2.87 o 
  10   4   5        9.94       15.65      4.47 o 
  11   4   5        4.82        9.73      3.27 o 
  12   4   5        0.30        0.71      1.87 o 
  13   4   5        0.01       -1.78      1.78 o 
 -10   5   5       42.96       55.30     10.17 o 
  -9   5   5       43.83       56.72     10.39 o 
  -8   5   5       44.19       56.96     13.05 o 
  -7   5   5       24.17       34.46      7.27 o 
  -6   5   5        2.54        2.28      1.70 o 
  -5   5   5       37.39       44.31      7.97 o 
  -4   5   5      276.94      264.87     38.60 o 
  -3   5   5      334.03      279.90      7.59 o 
  -2   5   5      224.18      210.03     26.11 o 
  -1   5   5      146.26      146.63      9.50 o 
   0   5   5      240.22      236.89     38.00 o 
   1   5   5      142.64      149.30     30.66 o 
   2   5   5       60.88       61.49      3.98 o 
   3   5   5       80.53      103.47     19.50 o 
   4   5   5      161.30      198.27     39.03 o 
   5   5   5      254.54      304.06     60.74 o 
   6   5   5      108.75      140.30     25.30 o 
   7   5   5       51.40       79.42     16.90 o 
   8   5   5       62.50      108.27     27.29 o 
   9   5   5       61.15      115.34     30.44 o 
  10   5   5       40.98       74.31     16.77 o 
  -6   6   5       13.81        7.46      4.47 o 
  -5   6   5        0.08        0.45      1.99 o 
  -4   6   5        4.42        3.46      2.18 o 
  -3   6   5       13.64       27.53      9.04 o 
  -2   6   5       11.21       10.42      3.21 o 
  -1   6   5       25.47       20.26      3.34 o 
   0   6   5       39.12       26.33      3.56 o 
   1   6   5        0.69        1.89      2.28 o 
   2   6   5        0.17       -1.12      1.98 o 
   3   6   5        2.09        3.30      2.83 o 
   4   6   5        1.81        3.56      2.81 o 
   5   6   5        0.76        5.50      3.23 o 
 -17   0   6       70.91      104.60     10.25 o 
 -16   0   6      212.39      298.32     16.03 o 
 -15   0   6      235.96      282.84     14.92 o 
 -14   0   6      266.94      218.95     63.58 o 
 -13   0   6      579.25      572.37    200.53 o 
 -12   0   6      173.77      175.27     37.93 o 
 -11   0   6      825.41      756.63    118.26 o 
 -10   0   6     3248.86     3016.51    462.79 o 
  -9   0   6      670.36      700.01    100.06 o 
  -8   0   6      458.35      436.24     17.12 o 
  -7   0   6     4709.07     5112.40    301.67 o 
  -6   0   6     1566.41     1501.32    106.70 o 
  -5   0   6     1734.21     2030.67    148.62 o 
  -4   0   6     3828.28     4002.57    343.12 o 
  -3   0   6     1144.57     1090.33     92.90 o 
  -2   0   6     6921.31     7320.77    430.72 o 
  -1   0   6     1168.36     1096.19     64.61 o 
   0   0   6     1148.11     1453.15     48.86 o 
   1   0   6     1541.64     1498.62     24.27 o 
   2   0   6     1909.43     1796.60     34.18 o 
   3   0   6     3288.33     3178.44    103.01 o 
   4   0   6     3139.21     3096.25    164.84 o 
   5   0   6      803.69      750.43     18.98 o 
   6   0   6      568.73      468.44     37.20 o 
   7   0   6      465.94      467.07     28.52 o 
   8   0   6      335.58      340.65      7.79 o 
   9   0   6      243.40      262.79     40.27 o 
  10   0   6      636.02      758.23    113.83 o 
  11   0   6     1696.36     1488.99     29.83 o 
  12   0   6     1169.73     1027.71     26.29 o 
  13   0   6      105.08      110.08      8.67 o 
  14   0   6       38.01       33.63      4.86 o 
  15   0   6       98.79       85.14      6.78 o 
  16   0   6        9.97        8.00      3.42 o 
 -17   1   6       12.96       24.05      6.71 o 
 -16   1   6       21.73       21.12     13.70 o 
 -15   1   6        0.00       -1.19      1.82 o 
 -14   1   6        0.00       -0.89      1.43 o 
 -13   1   6       19.04       14.72      2.35 o 
 -12   1   6        4.17        2.50      1.50 o 
 -11   1   6      233.15      179.01      8.28 o 
 -10   1   6      284.41      296.49     22.40 o 
  -9   1   6       77.33       75.06     11.53 o 
  -8   1   6       36.00       38.33      2.75 o 
  -7   1   6        5.96        6.16      0.80 o 
  -6   1   6       36.95       32.20      2.88 o 
  -5   1   6       61.41       80.39      3.20 o 
  -4   1   6      950.88     1293.65     53.86 o 
  -3   1   6      450.35      536.44     45.02 o 
  -2   1   6      121.03      124.92      3.98 o 
  -1   1   6      137.66      163.29      5.29 o 
   0   1   6        4.99        5.40      1.29 o 
   1   1   6      249.20      332.47     22.20 o 
   2   1   6     1227.06     1556.53     80.24 o 
   3   1   6     1292.19     1674.64     76.09 o 
   4   1   6      461.68      555.70     23.49 o 
   5   1   6      258.13      265.22     10.62 o 
   6   1   6        6.21        6.86      0.96 o 
   7   1   6        1.32        2.01      0.78 o 
   8   1   6        1.01        0.88      0.82 o 
   9   1   6       24.08       29.42      3.94 o 
  10   1   6      104.61      104.50     10.28 o 
  11   1   6       70.98       91.11     19.37 o 
  12   1   6       84.22       93.70     15.45 o 
  13   1   6       21.96       27.19      2.70 o 
  14   1   6        3.30        3.12      1.95 o 
  15   1   6        6.77        8.06      2.34 o 
  16   1   6        5.56        5.87      2.06 o 
 -16   2   6      159.21      138.07     48.50 o 
 -15   2   6       91.53       80.15     14.72 o 
 -14   2   6      110.91      102.43     18.52 o 
 -13   2   6      237.80      240.71     57.46 o 
 -12   2   6        2.84        2.53      1.65 o 
 -11   2   6       12.13       15.13      5.66 o 
 -10   2   6      968.86      902.42     82.49 o 
  -9   2   6      667.25      626.84     64.01 o 
  -8   2   6      531.47      523.70     39.12 o 
  -7   2   6      752.66      748.26     71.32 o 
  -6   2   6       62.71       57.51      2.18 o 
  -5   2   6     1368.85     1392.26     99.59 o 
  -4   2   6     2662.77     2713.49    218.64 o 
  -3   2   6      972.82     1092.26     73.99 o 
  -2   2   6     1398.43     1463.86     95.84 o 
  -1   2   6     2175.95     2257.36    132.16 o 
   0   2   6     1566.94     1666.88     81.26 o 
   1   2   6     1233.36     1299.77     56.87 o 
   2   2   6      179.02      134.55      3.26 o 
   3   2   6      949.37      907.48     58.01 o 
   4   2   6     6035.05     7027.00    449.96 o 
   5   2   6     2558.31     2893.65    174.74 o 
   6   2   6      447.86      460.66     35.86 o 
   7   2   6      200.86      178.76     15.75 o 
   8   2   6      229.21      224.64     27.82 o 
   9   2   6      163.72      162.20     16.30 o 
  10   2   6       17.04       15.16      3.72 o 
  11   2   6       66.24       81.64     17.70 o 
  12   2   6      331.58      396.04     85.86 o 
  13   2   6       94.65      126.05     26.83 o 
  14   2   6       46.60       77.68     18.95 o 
  15   2   6        8.02       12.71      3.04 o 
 -15   3   6       21.21       17.06      2.94 o 
 -14   3   6        0.39        0.40      1.66 o 
 -13   3   6        1.95        4.91      1.89 o 
 -12   3   6       67.49       57.34      8.85 o 
 -11   3   6        0.35        1.57      1.70 o 
 -10   3   6        0.83        2.36      1.69 o 
  -9   3   6        2.24        1.09      1.38 o 
  -8   3   6       34.45       48.97     10.23 o 
  -7   3   6       15.03       15.02      1.64 o 
  -6   3   6       56.72       64.78      4.14 o 
  -5   3   6      265.40      266.56     29.33 o 
  -4   3   6        9.52       10.67      2.01 o 
  -3   3   6        8.54        9.95      1.39 o 
  -2   3   6      293.45      279.55     33.14 o 
  -1   3   6       21.05       20.56      1.27 o 
   0   3   6       14.82       15.01      1.18 o 
   1   3   6      123.17      122.53     14.83 o 
   2   3   6       17.60       17.41      1.52 o 
   3   3   6        2.23        2.79      0.92 o 
   4   3   6       75.48       71.32      8.71 o 
   5   3   6      128.85      132.80      3.86 o 
   6   3   6        0.35        2.09      1.13 o 
   7   3   6        1.29        1.47      1.06 o 
   8   3   6        3.07        3.35      1.18 o 
   9   3   6        6.38        6.06      1.41 o 
  10   3   6       21.85       25.91      4.09 o 
  11   3   6       29.96       41.09      7.92 o 
  12   3   6        4.80        4.76      1.71 o 
  13   3   6        4.48        6.27      1.78 o 
  14   3   6        4.61        7.32      2.73 o 
 -13   4   6       29.90       33.71      6.06 o 
 -12   4   6       98.54       96.26     17.92 o 
 -11   4   6      302.10      349.29     86.20 o 
 -10   4   6      408.36      446.64    105.87 o 
  -9   4   6      230.54      235.30     52.99 o 
  -8   4   6      122.97      131.13     19.35 o 
  -7   4   6      252.33      248.74     33.94 o 
  -6   4   6       49.63       50.73      3.00 o 
  -5   4   6        3.17        7.27      1.54 o 
  -4   4   6      145.96      129.12     11.63 o 
  -3   4   6      544.00      539.17     51.00 o 
  -2   4   6     1202.66     1084.60    123.36 o 
  -1   4   6      458.52      401.06     38.91 o 
   0   4   6      190.82      170.68      8.23 o 
   1   4   6      250.82      294.14     40.21 o 
   2   4   6       71.23       71.10      3.46 o 
   3   4   6       57.46       61.64      3.89 o 
   4   4   6       41.28       51.88      5.30 o 
   5   4   6      131.77      146.53     27.46 o 
   6   4   6      272.55      279.96     42.37 o 
   7   4   6      188.84      225.67     32.71 o 
   8   4   6       85.38      100.04     12.56 o 
   9   4   6       65.55       78.28     12.38 o 
  10   4   6      121.01      177.22     36.63 o 
  11   4   6      161.96      231.70     53.85 o 
  12   4   6      115.94      177.28     45.62 o 
 -10   5   6        0.00        1.30      1.91 o 
  -9   5   6       11.14       12.94      2.96 o 
  -8   5   6        3.69        3.48      1.71 o 
  -7   5   6        4.82        5.20      2.19 o 
  -6   5   6        0.79        1.57      1.68 o 
  -5   5   6        7.76        7.97      7.82 o 
  -4   5   6      152.79       97.77      5.37 o 
  -3   5   6       90.83       62.01      3.94 o 
  -2   5   6        0.42        0.18      1.46 o 
  -1   5   6       27.79       24.26      3.99 o 
   0   5   6       11.38        9.85      2.15 o 
   1   5   6        1.56        2.69      1.70 o 
   2   5   6       13.55       13.95      4.43 o 
   3   5   6        0.31        0.46      1.62 o 
   4   5   6       14.62       17.50      3.75 o 
   5   5   6       17.19       24.37      6.91 o 
   6   5   6        6.76       10.95      3.16 o 
   7   5   6        0.16        2.19      1.61 o 
   8   5   6        0.01        2.50      1.79 o 
   9   5   6        0.50        0.08      1.77 o 
  10   5   6        0.09        2.35      2.58 o 
  -5   6   6       41.65       60.51     20.19 o 
  -4   6   6       49.21       64.10     20.34 o 
  -3   6   6       83.76      114.11     41.09 o 
  -2   6   6       40.32       38.17      5.20 o 
  -1   6   6       27.97       25.90      3.71 o 
   0   6   6       42.86       41.51      4.35 o 
   1   6   6       50.71       64.36      9.81 o 
   2   6   6       32.38       42.90      8.22 o 
   3   6   6       35.33       50.68     16.87 o 
   4   6   6       57.93       99.51     39.15 o 
 -16   1   7       86.59       95.34     40.74 o 
 -15   1   7      303.73      342.74     75.27 o 
 -14   1   7      311.51      277.86     57.75 o 
 -13   1   7      328.28      273.54     41.04 o 
 -12   1   7      332.12      291.95     50.43 o 
 -11   1   7      103.24       90.60     14.70 o 
 -10   1   7       29.76       34.49      8.74 o 
  -9   1   7     1716.79     1651.54    108.63 o 
  -8   1   7      507.65      485.72     32.74 o 
  -7   1   7     1208.65     1248.54     62.48 o 
  -6   1   7     3087.40     3137.38    200.35 o 
  -5   1   7      742.28      633.40     34.66 o 
  -4   1   7      663.52      580.60     22.69 o 
  -3   1   7      263.25      184.01      9.51 o 
  -2   1   7      286.10      244.90      8.42 o 
  -1   1   7     2299.28     2345.88     89.36 o 
   0   1   7     2024.98     2108.89    115.05 o 
   1   1   7     1750.63     1975.69    105.21 o 
   2   1   7     1427.33     1508.39     84.43 o 
   3   1   7      150.77      107.02      5.43 o 
   4   1   7     1451.31     1654.13    121.89 o 
   5   1   7     1167.76     1337.35     67.87 o 
   6   1   7      423.88      413.73     26.70 o 
   7   1   7      656.94      684.69     63.57 o 
   8   1   7      267.76      283.06     13.97 o 
   9   1   7      316.30      336.91     32.62 o 
  10   1   7       57.15       58.81      3.55 o 
  11   1   7        8.08        7.54      1.77 o 
  12   1   7      268.61      351.65     71.02 o 
  13   1   7      302.56      311.31     64.17 o 
  14   1   7       28.29       32.01      5.23 o 
  15   1   7       58.56       50.31      4.83 o 
  16   1   7       49.40       47.56      4.87 o 
 -16   2   7        0.89        1.15      2.32 o 
 -15   2   7        0.25       -0.34      1.89 o 
 -14   2   7       17.55       15.89      4.41 o 
 -13   2   7        2.02        1.11      1.51 o 
 -12   2   7       67.33       53.91      3.88 o 
 -11   2   7      143.98      157.52     18.44 o 
 -10   2   7       19.57       14.08      2.53 o 
  -9   2   7       27.55       31.04      3.67 o 
  -8   2   7        6.37        7.42      1.28 o 
  -7   2   7      117.98      117.50     10.36 o 
  -6   2   7      104.98       93.23      8.99 o 
  -5   2   7       57.27       73.05     12.83 o 
  -4   2   7      129.43      135.95      2.99 o 
  -3   2   7      891.04     1050.61     45.90 o 
  -2   2   7      163.25      211.51     14.66 o 
  -1   2   7       70.68       84.40      7.20 o 
   0   2   7        4.31        8.51      2.11 o 
   1   2   7        4.30        9.56      0.71 o 
   2   2   7      108.17      121.31     13.35 o 
   3   2   7       93.51       80.61      7.08 o 
   4   2   7       54.25       58.20      7.61 o 
   5   2   7      526.43      618.56     95.99 o 
   6   2   7       55.23       55.87      4.38 o 
   7   2   7       24.85       28.39      4.06 o 
   8   2   7       30.15       30.07      3.56 o 
   9   2   7        0.56       -0.41      0.93 o 
  10   2   7       10.54       10.95      1.64 o 
  11   2   7        7.19        8.10      2.05 o 
  12   2   7       18.19       20.40      2.80 o 
  13   2   7        3.55        5.15      2.62 o 
  14   2   7        0.63        1.92      1.65 o 
  15   2   7        0.42        1.73      2.20 o 
 -15   3   7      167.97      173.95     72.60 o 
 -14   3   7      124.30      130.06     27.99 o 
 -13   3   7      186.06      179.41     32.81 o 
 -12   3   7      384.49      354.50     77.02 o 
 -11   3   7      231.32      224.46     51.86 o 
 -10   3   7      401.48      377.75     43.52 o 
  -9   3   7      797.11      855.79    128.53 o 
  -8   3   7      401.23      450.91     50.93 o 
  -7   3   7      610.55      624.96     58.38 o 
  -6   3   7      788.22      747.82     99.06 o 
  -5   3   7      209.34      197.34      4.08 o 
  -4   3   7      510.03      459.67     26.60 o 
  -3   3   7      938.35      940.53     78.32 o 
  -2   3   7      904.29      897.09     75.13 o 
  -1   3   7      848.55      894.67     91.23 o 
   0   3   7      266.71      228.94     14.34 o 
   1   3   7      799.82      749.40     69.51 o 
   2   3   7      614.42      586.36     42.01 o 
   3   3   7      208.34      210.85     15.17 o 
   4   3   7      571.18      601.97     53.74 o 
   5   3   7      713.42      808.16     79.16 o 
   6   3   7      615.99      675.84     81.72 o 
   7   3   7      447.74      447.45     60.56 o 
   8   3   7      237.74      267.10     35.18 o 
   9   3   7      284.73      299.63     51.03 o 
  10   3   7      278.76      306.90     52.17 o 
  11   3   7      141.52      165.59     24.68 o 
  12   3   7      182.27      211.68     46.02 o 
  13   3   7      142.80      185.44     43.52 o 
  14   3   7       34.30       51.17     11.71 o 
 -13   4   7        6.03        6.86      2.69 o 
 -12   4   7        2.90        1.69      1.76 o 
 -11   4   7       55.55       60.92     14.26 o 
 -10   4   7        0.70       -0.79      1.69 o 
  -9   4   7       13.69       15.22      6.19 o 
  -8   4   7        4.25        2.49      1.76 o 
  -7   4   7        2.12        0.61      1.38 o 
  -6   4   7       60.49       72.72     13.23 o 
  -5   4   7       56.50       56.32      9.79 o 
  -4   4   7       16.98       15.93      1.73 o 
  -3   4   7       93.02       96.20     17.05 o 
  -2   4   7        9.54        8.81      1.61 o 
  -1   4   7      148.91      126.49      9.85 o 
   0   4   7       46.68       41.74      2.55 o 
   1   4   7        3.40        3.53      1.48 o 
   2   4   7        1.43        1.65      1.32 o 
   3   4   7        1.80        3.70      1.94 o 
   4   4   7        2.62        2.41      1.20 o 
   5   4   7        5.82       11.44      2.10 o 
   6   4   7       96.59       99.85     14.68 o 
   7   4   7       27.87       28.17      2.39 o 
   8   4   7        5.89        6.22      1.51 o 
   9   4   7        8.95       11.01      1.85 o 
  10   4   7        0.54        2.86      1.60 o 
  11   4   7        1.17        3.47      2.69 o 
  12   4   7        3.68        9.78      2.59 o 
 -10   5   7       79.22      121.94     30.89 o 
  -9   5   7      123.13      162.08     41.44 o 
  -8   5   7       68.98       95.11     22.15 o 
  -7   5   7       61.85       87.82     17.76 o 
  -6   5   7       50.20       53.26     10.58 o 
  -5   5   7       43.02       50.55     12.14 o 
  -4   5   7       59.23       50.76      3.84 o 
  -3   5   7       96.22      104.25     16.62 o 
  -2   5   7      272.81      278.04     43.25 o 
  -1   5   7      383.49      371.08     65.62 o 
   0   5   7      268.87      266.33     48.01 o 
   1   5   7      187.62      186.77     28.16 o 
   2   5   7      128.49      127.06     13.29 o 
   3   5   7       59.35       68.95     10.58 o 
   4   5   7       66.75       77.90     11.80 o 
   5   5   7       55.15       91.32     19.18 o 
   6   5   7       27.78       54.81     14.56 o 
   7   5   7       58.00      131.77     34.47 o 
   8   5   7       45.80       90.58     17.90 o 
   9   5   7       21.72       48.26     13.35 o 
  -4   6   7        0.24        0.15      2.70 o 
  -3   6   7        3.26        4.13      3.64 o 
  -2   6   7        9.34        6.06      2.48 o 
  -1   6   7       28.62       18.42      3.51 o 
   0   6   7        0.03        1.36      2.08 o 
   1   6   7        9.81       10.57      4.56 o 
   2   6   7        2.01        3.89      1.86 o 
   3   6   7        0.15       -0.41      1.94 o 
 -16   0   8      481.21      650.52     23.87 o 
 -15   0   8      255.59      245.63    102.83 o 
 -14   0   8      275.21      236.37     61.44 o 
 -13   0   8      609.23      573.89    194.84 o 
 -12   0   8      377.62      358.22     65.63 o 
 -11   0   8     1210.72     1253.98    320.79 o 
 -10   0   8      126.56      111.69      7.69 o 
  -9   0   8     1956.25     1948.34    135.94 o 
  -8   0   8     4001.08     3804.64    406.53 o 
  -7   0   8      453.18      471.05     36.68 o 
  -6   0   8     2308.31     2552.27     98.96 o 
  -5   0   8      856.52      812.67     70.35 o 
  -4   0   8     2992.84     3019.55    298.59 o 
  -3   0   8     1521.85     1315.33     96.29 o 
  -2   0   8       32.36       17.85      2.52 o 
  -1   0   8     2501.74     2606.80    128.56 o 
   0   0   8      160.23      130.05      5.65 o 
   1   0   8     1539.99     1470.39     70.66 o 
   2   0   8     1529.22     1555.18     25.14 o 
   3   0   8     1328.01     1249.59     21.26 o 
   4   0   8     2691.60     2790.50    112.84 o 
   5   0   8     5870.04     6195.86    335.43 o 
   6   0   8     2408.65     2437.81    175.53 o 
   7   0   8      182.64      153.43      4.58 o 
   8   0   8      659.11      769.16    106.93 o 
   9   0   8      174.67      181.74      7.38 o 
  10   0   8      625.46      531.69     29.37 o 
  11   0   8      321.81      312.50     10.48 o 
  12   0   8       99.95       91.80     11.84 o 
  13   0   8      909.72      718.19     32.35 o 
  14   0   8      308.50      257.79     10.81 o 
  15   0   8       31.78       31.63      7.46 o 
  16   0   8        6.97        7.09      3.40 o 
 -16   1   8       69.53       70.99     39.62 o 
 -15   1   8        8.76       10.52      2.66 o 
 -14   1   8        9.34        9.40      2.15 o 
 -13   1   8        1.42        0.55      1.45 o 
 -12   1   8        8.73        6.07      1.66 o 
 -11   1   8      181.57      176.11     17.76 o 
 -10   1   8      910.90      903.49    135.97 o 
  -9   1   8       25.17       22.71      2.40 o 
  -8   1   8        2.86        0.59      0.81 o 
  -7   1   8       68.37       65.10      5.03 o 
  -6   1   8      100.49      113.84     10.73 o 
  -5   1   8       42.63       28.54      1.75 o 
  -4   1   8      239.80      217.44     21.40 o 
  -3   1   8     1094.51     1191.89     57.36 o 
  -2   1   8      508.52      641.84     19.52 o 
  -1   1   8      646.65      710.48     28.75 o 
   0   1   8      170.41      195.72     12.29 o 
   1   1   8      835.85     1012.15     56.07 o 
   2   1   8        1.30        2.65      0.47 o 
   3   1   8      118.65      122.64      9.19 o 
   4   1   8       19.50       25.41      2.58 o 
   5   1   8      410.93      493.49     46.16 o 
   6   1   8        0.20        3.47      0.90 o 
   7   1   8        6.64       10.25      1.50 o 
   8   1   8        4.80        7.56      1.20 o 
   9   1   8        3.31        4.70      1.47 o 
  10   1   8        7.42        9.69      3.00 o 
  11   1   8      240.89      293.99     55.33 o 
  12   1   8       50.61       56.47      4.11 o 
  13   1   8        3.40        5.21      2.23 o 
  14   1   8        1.20        2.03      2.02 o 
  15   1   8        0.07        3.00      2.03 o 
  16   1   8        4.29        1.48      3.08 o 
 -16   2   8      100.68       97.34     42.32 o 
 -15   2   8       34.93       33.81      5.51 o 
 -14   2   8      271.95      215.35     74.14 o 
 -13   2   8       83.60       85.33      9.09 o 
 -12   2   8      497.57      485.41     65.29 o 
 -11   2   8      109.00      137.23     29.60 o 
 -10   2   8       15.49       34.52      7.69 o 
  -9   2   8      263.19      247.63     16.96 o 
  -8   2   8      367.99      354.79     34.79 o 
  -7   2   8      431.25      435.59     36.27 o 
  -6   2   8      548.32      531.10     42.51 o 
  -5   2   8     1990.93     1964.26    186.11 o 
  -4   2   8     1049.49     1068.32     59.78 o 
  -3   2   8     1912.97     1857.89    148.47 o 
  -2   2   8     1768.70     1872.33    119.08 o 
  -1   2   8     1673.58     1818.50    126.23 o 
   0   2   8     1443.71     1568.17     99.60 o 
   1   2   8       89.88       88.16      4.42 o 
   2   2   8     2096.59     2067.54    174.01 o 
   3   2   8      300.87      273.41     18.82 o 
   4   2   8      119.42       90.43      9.56 o 
   5   2   8      773.25      848.67    107.03 o 
   6   2   8       81.95       98.18      7.03 o 
   7   2   8      388.45      431.55     70.63 o 
   8   2   8      138.63      148.52     15.30 o 
   9   2   8       97.71      109.02     13.96 o 
  10   2   8      125.02      126.58     18.98 o 
  11   2   8       77.02      108.37     17.62 o 
  12   2   8       56.60       93.33     14.57 o 
  13   2   8       37.90       59.73     10.00 o 
  14   2   8       32.02       54.70     13.24 o 
  15   2   8        0.66       -0.37      1.70 o 
 -14   3   8        0.01        0.32      1.76 o 
 -13   3   8       10.41       10.55      3.04 o 
 -12   3   8        0.92       -1.53      1.53 o 
 -11   3   8        2.60        4.26      3.18 o 
 -10   3   8       32.37       34.79      5.99 o 
  -9   3   8        0.15        0.44      1.18 o 
  -8   3   8       14.07       16.69      4.43 o 
  -7   3   8        0.78        2.55      1.20 o 
  -6   3   8      103.55      107.77     14.15 o 
  -5   3   8      108.78      100.95      8.25 o 
  -4   3   8       62.18       67.69     12.55 o 
  -3   3   8      195.64      207.28     24.30 o 
  -2   3   8      202.20      210.73     35.60 o 
  -1   3   8      105.24       92.54     12.93 o 
   0   3   8        1.35        2.40      0.91 o 
   1   3   8        5.60        6.21      1.33 o 
   2   3   8       65.83       70.24      7.52 o 
   3   3   8        1.38        2.90      0.97 o 
   4   3   8       27.76       36.45      8.21 o 
   5   3   8      681.11      728.45    114.65 o 
   6   3   8      274.43      283.04     30.55 o 
   7   3   8       13.77       17.39      2.75 o 
   8   3   8        0.14        1.18      1.20 o 
   9   3   8        5.54        6.19      1.55 o 
  10   3   8       12.84       13.45      1.94 o 
  11   3   8       40.53       51.37     11.15 o 
  12   3   8        8.45       10.36      1.83 o 
  13   3   8        7.10       14.31      4.63 o 
  14   3   8        1.42        4.47      2.28 o 
 -12   4   8       34.41       37.90      8.13 o 
 -11   4   8      146.40      151.98     33.10 o 
 -10   4   8       91.94       97.30     17.20 o 
  -9   4   8      264.60      255.77     53.29 o 
  -8   4   8      323.95      308.17     49.07 o 
  -7   4   8       66.87       73.56      3.18 o 
  -6   4   8      268.38      265.52     46.48 o 
  -5   4   8       49.40       52.56      5.92 o 
  -4   4   8       36.84       39.11      9.36 o 
  -3   4   8       14.74        9.90      1.72 o 
  -2   4   8       27.30       29.36      2.38 o 
  -1   4   8      319.79      269.47     32.07 o 
   0   4   8      189.70      184.10     10.81 o 
   1   4   8      271.85      266.53     31.67 o 
   2   4   8      195.56      171.48     18.77 o 
   3   4   8      149.61      188.65     35.04 o 
   4   4   8       69.96       79.43     11.22 o 
   5   4   8       87.59       95.25     12.99 o 
   6   4   8      103.04      138.83     16.05 o 
   7   4   8       20.08       28.06      2.43 o 
   8   4   8       95.56      124.69     27.32 o 
   9   4   8       52.48       67.66     10.28 o 
  10   4   8       57.62       88.68     21.45 o 
  11   4   8       32.62       54.29     11.15 o 
  12   4   8       15.35       22.41      5.57 o 
  -9   5   8        1.67        2.40      1.71 o 
  -8   5   8        2.71        3.03      2.04 o 
  -7   5   8        0.10       -1.32      1.32 o 
  -6   5   8        0.33        0.06      1.64 o 
  -5   5   8       18.33       15.11      2.97 o 
  -4   5   8       85.35       50.24      3.79 o 
  -3   5   8        7.80        3.69      1.70 o 
  -2   5   8       24.57       23.61      2.98 o 
  -1   5   8       17.03       16.12      2.53 o 
   0   5   8        0.91        2.65      1.84 o 
   1   5   8       18.29       18.95      2.77 o 
   2   5   8        1.19        3.56      1.82 o 
   3   5   8       20.71       19.25      2.70 o 
   4   5   8       15.04       14.81      3.00 o 
   5   5   8        0.00        0.27      1.49 o 
   6   5   8        4.32        3.77      1.65 o 
   7   5   8       12.54       15.96      5.69 o 
   8   5   8        5.56        4.70      2.31 o 
   9   5   8        1.70        2.17      2.29 o 
  -3   6   8       63.56       44.92      4.75 o 
  -2   6   8      128.55       95.57      5.98 o 
  -1   6   8      104.76       83.59      5.56 o 
   0   6   8       91.44      111.19     24.64 o 
   1   6   8       26.00       30.63      3.46 o 
   2   6   8       29.91       41.73     11.00 o 
   3   6   8       14.28       17.71      5.22 o 
 -16   1   9      190.21      203.64     47.59 o 
 -15   1   9      290.67      296.85     70.18 o 
 -14   1   9      233.84      197.59     35.74 o 
 -13   1   9      321.64      278.28     49.97 o 
 -12   1   9      347.93      291.63     35.67 o 
 -11   1   9      327.45      305.53     47.48 o 
 -10   1   9       19.42       31.14      8.02 o 
  -9   1   9       48.77       46.87      2.33 o 
  -8   1   9     1363.84     1296.43     92.44 o 
  -7   1   9     1111.85     1055.79     78.31 o 
  -6   1   9     1211.95     1220.40     91.19 o 
  -5   1   9     1810.79     1873.94    123.99 o 
  -4   1   9     1023.19     1057.61     65.15 o 
  -3   1   9     2180.79     2133.19    126.08 o 
  -2   1   9      697.27      584.47     38.12 o 
  -1   1   9      424.43      397.10     22.89 o 
   0   1   9     2737.56     2875.41    149.24 o 
   1   1   9      386.18      349.41     13.66 o 
   2   1   9      402.59      392.14     14.92 o 
   3   1   9     1515.56     1666.32     86.05 o 
   4   1   9      165.89      119.47      3.00 o 
   5   1   9      550.69      533.23     56.32 o 
   6   1   9     1590.46     1724.01    196.09 o 
   7   1   9      323.54      351.47     22.68 o 
   8   1   9      194.91      198.60     20.11 o 
   9   1   9      158.68      188.60     18.97 o 
  10   1   9       37.76       47.11      2.96 o 
  11   1   9       68.70       85.85      9.85 o 
  12   1   9       37.99       48.31      4.48 o 
  13   1   9       81.65       69.65      5.20 o 
  14   1   9      178.71      151.89      8.63 o 
  15   1   9       61.09       53.61      4.40 o 
 -15   2   9        9.05        5.57      2.36 o 
 -14   2   9        0.90        1.84      2.13 o 
 -13   2   9        3.65        2.29      1.74 o 
 -12   2   9        9.78        7.38      1.64 o 
 -11   2   9        1.94        5.16      1.99 o 
 -10   2   9       22.73       21.71      4.06 o 
  -9   2   9       79.22       77.26      9.44 o 
  -8   2   9      145.06      147.06     19.78 o 
  -7   2   9      140.07      131.01     19.12 o 
  -6   2   9       74.49       73.21     10.91 o 
  -5   2   9       15.14       13.88      2.43 o 
  -4   2   9       78.26       87.90      3.03 o 
  -3   2   9      152.82      161.39     14.16 o 
  -2   2   9       69.23       69.99      8.74 o 
  -1   2   9       13.87       14.47      1.65 o 
   0   2   9        5.11        2.28      0.60 o 
   1   2   9       31.22       45.53      3.61 o 
   2   2   9       12.50       18.68      2.92 o 
   3   2   9       10.51       12.11      1.26 o 
   4   2   9       68.83       78.82      8.51 o 
   5   2   9      240.99      270.35     33.17 o 
   6   2   9       10.40       11.15      1.46 o 
   7   2   9        4.69        4.47      1.18 o 
   8   2   9       14.91       14.74      1.96 o 
   9   2   9        3.67        3.82      1.30 o 
  10   2   9        1.60        2.17      1.27 o 
  11   2   9       69.44       85.82     17.46 o 
  12   2   9       34.65       44.62      8.38 o 
  13   2   9       26.52       44.60     11.12 o 
  14   2   9       15.04       17.29      2.93 o 
 -14   3   9      146.62      143.91     47.46 o 
 -13   3   9      201.58      210.49     52.07 o 
 -12   3   9      152.04      143.31     26.21 o 
 -11   3   9      213.04      197.15     25.03 o 
 -10   3   9       65.26       78.68      6.89 o 
  -9   3   9      217.63      271.76     22.66 o 
  -8   3   9      864.60      858.81    114.07 o 
  -7   3   9      585.52      589.32     91.28 o 
  -6   3   9      305.05      299.14     34.41 o 
  -5   3   9      167.06      148.85      6.17 o 
  -4   3   9       76.70       77.24      2.71 o 
  -3   3   9      154.77      137.33      9.56 o 
  -2   3   9      281.24      264.44     16.95 o 
  -1   3   9      619.23      575.09     23.16 o 
   0   3   9     1605.10     1396.39     94.76 o 
   1   3   9      897.01     1002.01    149.18 o 
   2   3   9      338.47      369.05     40.65 o 
   3   3   9      358.14      393.33     41.12 o 
   4   3   9       41.01       45.04      3.68 o 
   5   3   9      225.59      235.83     35.06 o 
   6   3   9      625.51      754.35    130.89 o 
   7   3   9      379.83      426.48     65.54 o 
   8   3   9      343.73      387.81     71.92 o 
   9   3   9      234.65      268.82     48.61 o 
  10   3   9      120.69      138.16     23.18 o 
  11   3   9       36.26       49.13      8.10 o 
  12   3   9       19.00       30.18      7.18 o 
  13   3   9       60.41       98.78     28.54 o 
 -12   4   9        8.97        9.86      2.33 o 
 -11   4   9       25.74       18.65      2.72 o 
 -10   4   9       27.16       28.06      7.89 o 
  -9   4   9        0.04        0.08      1.52 o 
  -8   4   9        3.65        5.31      1.74 o 
  -7   4   9        4.81        4.81      1.49 o 
  -6   4   9       36.83       35.82      4.99 o 
  -5   4   9       23.97       17.87      1.92 o 
  -4   4   9       23.91       28.48      7.85 o 
  -3   4   9        1.61        3.21      1.42 o 
  -2   4   9      161.73      135.20     21.37 o 
  -1   4   9        0.16       -0.80      1.33 o 
   0   4   9       95.75       85.82     14.12 o 
   1   4   9        2.28        3.07      1.57 o 
   2   4   9        7.77        8.88      1.96 o 
   3   4   9        7.71       10.83      2.67 o 
   4   4   9       28.02       34.65      6.64 o 
   5   4   9       27.59       42.15     10.13 o 
   6   4   9      101.39      107.16     34.35 o 
   7   4   9       52.29       54.19      7.51 o 
   8   4   9        5.17        9.32      3.21 o 
   9   4   9        0.64        1.66      1.41 o 
  10   4   9        6.12       10.58      1.88 o 
  11   4   9        0.04        1.39      1.56 o 
  -9   5   9       74.57      115.84     33.80 o 
  -8   5   9      110.53      138.11     29.55 o 
  -7   5   9       97.62      110.90     33.74 o 
  -6   5   9      115.48      111.02     17.98 o 
  -5   5   9      191.69      139.54      5.60 o 
  -4   5   9       63.29       64.23      9.26 o 
  -3   5   9       43.02       47.22      7.39 o 
  -2   5   9      109.69      105.81     18.89 o 
  -1   5   9      223.39      235.72     51.07 o 
   0   5   9      186.93      192.81     43.55 o 
   1   5   9       76.17       80.24     15.12 o 
   2   5   9       86.20      101.43     15.93 o 
   3   5   9       88.04       94.01     12.50 o 
   4   5   9       42.41       46.91      6.65 o 
   5   5   9        6.11        6.95      2.08 o 
   6   5   9       12.36       19.00      3.87 o 
   7   5   9       46.56       87.91     25.12 o 
   8   5   9       33.55       61.20     26.86 o 
  -2   6   9        1.25        0.56      3.92 o 
  -1   6   9        0.71        1.32      2.33 o 
   0   6   9        8.23        8.15      2.44 o 
   1   6   9       17.58        9.70      4.85 o 
 -16   0  10      135.76      103.84     22.75 o 
 -15   0  10      321.90      284.39    104.04 o 
 -14   0  10      410.32      403.38    158.11 o 
 -13   0  10      474.56      421.95    125.29 o 
 -12   0  10      814.06      772.04    250.40 o 
 -11   0  10      751.45      684.17    152.42 o 
 -10   0  10       20.41       26.08      3.68 o 
  -9   0  10      844.12      904.57    261.22 o 
  -8   0  10       65.11       91.52     53.98 o 
  -7   0  10     2207.38     2014.45    265.78 o 
  -6   0  10      432.79      355.97     37.89 o 
  -5   0  10     1806.81     1731.16    182.52 o 
  -4   0  10     1776.62     1693.72    191.13 o 
  -3   0  10      973.25      958.19     86.60 o 
  -2   0  10      817.70      651.77     62.78 o 
  -1   0  10      949.52     1229.51     85.69 o 
   0   0  10       23.99       14.34      1.31 o 
   1   0  10     2594.99     2768.29    134.82 o 
   2   0  10      978.03     1028.31     11.96 o 
   3   0  10     1013.97     1033.47     40.20 o 
   4   0  10     1020.57      996.86     51.89 o 
   5   0  10      513.14      476.34     20.91 o 
   6   0  10      932.70     1005.66    130.77 o 
   7   0  10     1261.63     1495.19    143.81 o 
   8   0  10      334.91      300.23      9.29 o 
   9   0  10      335.02      312.93     10.02 o 
  10   0  10      315.32      288.97     23.12 o 
  11   0  10       39.39       40.98      7.83 o 
  12   0  10        5.42        3.84      2.89 o 
  13   0  10       17.30        6.58      6.25 o 
  14   0  10       50.50       42.13      5.72 o 
  15   0  10       55.35       42.90      5.99 o 
 -16   1  10       12.94       17.05      6.79 o 
 -15   1  10        2.15        5.42      2.05 o 
 -14   1  10        0.34        1.04      1.67 o 
 -13   1  10        0.08       -0.17      1.46 o 
 -12   1  10        8.97       12.06      2.30 o 
 -11   1  10       62.00       50.15      8.63 o 
 -10   1  10       68.23       62.88      3.10 o 
  -9   1  10      246.02      239.91     12.22 o 
  -8   1  10      185.50      177.80     11.93 o 
  -7   1  10      322.24      309.89     32.23 o 
  -6   1  10        0.88       -0.51      0.68 o 
  -5   1  10      195.07      167.54     22.18 o 
  -4   1  10        0.02        0.42      0.68 o 
  -3   1  10       48.51       59.84      2.24 o 
  -2   1  10        8.34       12.53      1.03 o 
  -1   1  10       12.61       16.13      1.00 o 
   0   1  10       59.95       60.94      6.22 o 
   1   1  10       25.28       28.81      1.79 o 
   2   1  10        0.16        0.31      0.49 o 
   3   1  10       36.18       36.87      2.93 o 
   4   1  10       94.60       75.28      5.37 o 
   5   1  10       80.85       85.98      5.67 o 
   6   1  10      184.47      194.19     12.24 o 
   7   1  10       57.87       54.95      4.64 o 
   8   1  10        5.04        5.81      1.46 o 
   9   1  10        1.89        2.12      1.31 o 
  10   1  10       56.63       68.22     13.05 o 
  11   1  10       18.29       16.63      2.92 o 
  12   1  10        0.93        1.00      1.83 o 
  13   1  10       14.88       10.14      2.57 o 
  14   1  10       42.73       30.16      3.50 o 
  15   1  10       40.67       33.85      3.96 o 
 -15   2  10       48.94       38.16     14.17 o 
 -14   2  10      128.56      128.42     28.15 o 
 -13   2  10      265.45      238.39     49.85 o 
 -12   2  10      113.63       99.37     18.29 o 
 -11   2  10      572.57      525.88     64.01 o 
 -10   2  10      743.79      693.34    101.82 o 
  -9   2  10       96.60      105.17      9.81 o 
  -8   2  10      413.85      418.62     47.50 o 
  -7   2  10      624.22      551.09     60.92 o 
  -6   2  10      686.06      675.47     74.64 o 
  -5   2  10     1595.39     1455.32    143.33 o 
  -4   2  10     1131.21     1053.16     75.73 o 
  -3   2  10      409.83      367.56     21.64 o 
  -2   2  10      823.33      774.70     56.21 o 
  -1   2  10      711.98      727.27     28.05 o 
   0   2  10      644.03      699.69     44.85 o 
   1   2  10     1503.58     1535.37    125.83 o 
   2   2  10      299.03      282.42     19.87 o 
   3   2  10      693.65      738.60     91.62 o 
   4   2  10      697.12      744.94     74.00 o 
   5   2  10        2.69        3.16      1.04 o 
   6   2  10       58.16       69.12      9.73 o 
   7   2  10      120.86      148.37     20.91 o 
   8   2  10      136.41      158.70     22.98 o 
   9   2  10      116.23      135.14     22.44 o 
  10   2  10      123.90      175.45     33.95 o 
  11   2  10      212.47      277.18     52.11 o 
  12   2  10       76.96      105.30     14.20 o 
  13   2  10       59.01      100.39     26.20 o 
  14   2  10       69.24       79.83     21.70 o 
 -14   3  10        0.04       -1.16      1.92 o 
 -13   3  10        0.03        0.82      1.67 o 
 -12   3  10        0.01       -0.10      1.61 o 
 -11   3  10        0.10       -0.27      1.35 o 
 -10   3  10      100.95      119.96     23.10 o 
  -9   3  10        0.00        0.29      1.22 o 
  -8   3  10       80.56       76.18     11.47 o 
  -7   3  10       63.22       55.24      6.29 o 
  -6   3  10      100.15       87.68      9.78 o 
  -5   3  10        1.95        1.29      1.03 o 
  -4   3  10       21.70       21.57      2.13 o 
  -3   3  10        3.78        3.06      1.02 o 
  -2   3  10      226.52      229.93     23.84 o 
  -1   3  10     1044.93      914.95     94.45 o 
   0   3  10       13.79       14.89      1.74 o 
   1   3  10      141.80      122.84     13.47 o 
   2   3  10        0.50        0.54      1.02 o 
   3   3  10        6.21       11.80      2.57 o 
   4   3  10        5.25        7.50      1.46 o 
   5   3  10       16.48       23.91      6.62 o 
   6   3  10        1.54        2.15      1.26 o 
   7   3  10       77.47       87.38     22.10 o 
   8   3  10       13.07       15.87      4.70 o 
   9   3  10        8.70        7.53      1.74 o 
  10   3  10       13.64       23.64      3.51 o 
  11   3  10        1.81        1.69      1.42 o 
  12   3  10        0.02        1.58      1.55 o 
  13   3  10        5.52        2.80      1.78 o 
 -12   4  10      125.74      138.93     34.45 o 
 -11   4  10       99.39      122.55     32.11 o 
 -10   4  10       80.97       97.81     26.37 o 
  -9   4  10       34.80       53.48      9.58 o 
  -8   4  10      142.50      170.89     26.75 o 
  -7   4  10      366.75      403.31     83.92 o 
  -6   4  10      123.38      127.55     18.76 o 
  -5   4  10      174.43      185.03     33.35 o 
  -4   4  10      187.86      164.19     26.34 o 
  -3   4  10      172.88      158.85     19.78 o 
  -2   4  10      143.55      129.01     22.82 o 
  -1   4  10       45.43       51.28      7.03 o 
   0   4  10      214.80      213.88     33.08 o 
   1   4  10      271.39      255.75     35.29 o 
   2   4  10      227.80      206.54     28.24 o 
   3   4  10      206.10      201.84     28.74 o 
   4   4  10      185.24      230.74     47.20 o 
   5   4  10      150.62      186.48     33.69 o 
   6   4  10      131.25      180.12     39.96 o 
   7   4  10      146.22      219.56     55.05 o 
   8   4  10       85.91      105.72     19.69 o 
   9   4  10       76.73      108.10     21.96 o 
  10   4  10       49.53       87.34     21.40 o 
  11   4  10       30.68       50.60     14.88 o 
  -8   5  10        0.08        0.83      2.00 o 
  -7   5  10        1.33        1.68      1.77 o 
  -6   5  10       14.74        9.70      2.71 o 
  -5   5  10        5.53        7.57      1.78 o 
  -4   5  10        9.57        9.04      4.39 o 
  -3   5  10       19.16       21.55      5.44 o 
  -2   5  10        5.34        5.84      1.98 o 
  -1   5  10        2.16        3.16      1.89 o 
   0   5  10       68.21       75.59     18.05 o 
   1   5  10       46.91       44.79      6.87 o 
   2   5  10        2.05        1.14      1.70 o 
   3   5  10        0.00        1.24      1.75 o 
   4   5  10        0.00       -1.47      1.47 o 
   5   5  10        2.68        5.50      1.93 o 
   6   5  10        0.03        1.26      1.61 o 
   7   5  10        3.07        6.23      2.20 o 
   8   5  10       26.93       18.29      3.82 o 
 -15   1  11      258.49      243.69     56.49 o 
 -14   1  11      260.37      234.12     51.59 o 
 -13   1  11      331.34      312.40     60.04 o 
 -12   1  11      343.01      331.88     57.40 o 
 -11   1  11      242.80      234.77     26.59 o 
 -10   1  11     1082.58      998.06    147.35 o 
  -9   1  11      413.10      392.77     76.14 o 
  -8   1  11        6.57        6.64      1.29 o 
  -7   1  11     1462.60     1393.24    121.38 o 
  -6   1  11     1629.75     1429.79    129.83 o 
  -5   1  11      363.12      353.89     25.52 o 
  -4   1  11     1590.63     1638.97    126.69 o 
  -3   1  11     1527.53     1576.06    121.45 o 
  -2   1  11     1623.03     1651.49     79.63 o 
  -1   1  11     1654.76     1626.89    102.60 o 
   0   1  11      164.15      148.59      5.02 o 
   1   1  11      713.12      718.20     37.35 o 
   2   1  11      889.03      922.48     43.82 o 
   3   1  11      194.44      194.54      6.89 o 
   4   1  11      574.69      524.78     30.10 o 
   5   1  11      522.79      478.07     24.54 o 
   6   1  11      561.72      510.36     46.53 o 
   7   1  11      629.70      585.06     26.23 o 
   8   1  11      305.12      341.01     28.69 o 
   9   1  11      145.51      135.72      6.16 o 
  10   1  11       57.82       54.90      4.44 o 
  11   1  11       99.80       91.33      5.45 o 
  12   1  11      148.47      125.25      6.37 o 
  13   1  11       31.52       32.51      3.62 o 
  14   1  11       48.07       49.27      6.21 o 
 -15   2  11        3.28        5.09      3.40 o 
 -14   2  11        1.09        2.20      2.24 o 
 -13   2  11       22.26       21.73      6.03 o 
 -12   2  11        1.47        2.94      1.73 o 
 -11   2  11        0.03        1.01      1.39 o 
 -10   2  11        2.47        3.54      1.45 o 
  -9   2  11       60.21       74.91     14.16 o 
  -8   2  11        7.84        7.58      1.41 o 
  -7   2  11       90.37       72.06     10.05 o 
  -6   2  11        0.04       -0.33      1.04 o 
  -5   2  11       21.76       27.03      2.03 o 
  -4   2  11       36.59       35.18      5.08 o 
  -3   2  11        7.37        8.88      2.24 o 
  -2   2  11        3.74        3.19      1.48 o 
  -1   2  11      200.70      220.68     36.37 o 
   0   2  11      225.04      262.01     37.06 o 
   1   2  11       62.14       52.45      4.27 o 
   2   2  11       51.55       59.02      4.05 o 
   3   2  11        4.03        5.93      1.15 o 
   4   2  11        6.76        6.25      1.19 o 
   5   2  11       54.22       58.40      8.66 o 
   6   2  11       20.97       29.30      4.65 o 
   7   2  11       14.91       24.80      6.30 o 
   8   2  11        2.93        1.72      1.34 o 
   9   2  11       18.48       28.64      4.88 o 
  10   2  11       35.84       47.41      5.62 o 
  11   2  11       13.26       17.48      2.50 o 
  12   2  11        0.00       -1.43      1.47 o 
  13   2  11        0.87        1.20      1.90 o 
  14   2  11        5.13        4.10      2.55 o 
 -13   3  11       90.75       97.95     17.04 o 
 -12   3  11      126.89      112.68     23.22 o 
 -11   3  11       58.81       64.65      7.09 o 
 -10   3  11      167.81      180.09     22.39 o 
  -9   3  11      109.37      135.56     24.39 o 
  -8   3  11       16.29       21.69      2.15 o 
  -7   3  11      227.57      211.75     27.77 o 
  -6   3  11      168.71      150.66     16.28 o 
  -5   3  11       95.30       95.25      3.26 o 
  -4   3  11      375.09      376.08     53.80 o 
  -3   3  11      156.98      145.31     18.06 o 
  -2   3  11       46.47       35.96      5.32 o 
  -1   3  11       62.97       45.43      5.95 o 
   0   3  11      150.99      148.42     19.51 o 
   1   3  11      490.40      462.94     44.19 o 
   2   3  11      413.22      462.46     68.02 o 
   3   3  11      260.62      297.49     41.07 o 
   4   3  11      372.03      423.78     71.74 o 
   5   3  11      195.67      225.88     34.37 o 
   6   3  11       24.97       24.83      2.56 o 
   7   3  11       18.47       30.29      4.99 o 
   8   3  11       36.09       65.73     18.28 o 
   9   3  11       67.51      100.07     21.51 o 
  10   3  11       34.92       52.82      9.50 o 
  11   3  11       15.49       26.93      6.40 o 
  12   3  11       28.81       64.56     17.64 o 
 -11   4  11        5.65        7.20      2.99 o 
 -10   4  11        8.29       10.40      2.88 o 
  -9   4  11        6.52        6.85      1.83 o 
  -8   4  11        2.70        4.23      1.54 o 
  -7   4  11        2.99        2.50      1.57 o 
  -6   4  11       19.75       25.71      6.46 o 
  -5   4  11       22.56       27.53      7.87 o 
  -4   4  11       22.89       21.49      5.12 o 
  -3   4  11        8.33        6.80      1.70 o 
  -2   4  11       72.42       63.58     14.32 o 
  -1   4  11        0.34        0.27      1.51 o 
   0   4  11       65.26       58.22      7.72 o 
   1   4  11        1.47        3.15      1.69 o 
   2   4  11        7.16        6.17      1.91 o 
   3   4  11        6.59        5.84      1.97 o 
   4   4  11       27.56       32.27      5.06 o 
   5   4  11       27.58       32.30      7.02 o 
   6   4  11        0.02        0.10      1.45 o 
   7   4  11       37.31       49.51     13.45 o 
   8   4  11       35.54       51.66     14.21 o 
   9   4  11        6.99        7.96      1.76 o 
  10   4  11        2.41        5.71      1.96 o 
  -8   5  11       58.15       67.98     20.81 o 
  -7   5  11      102.97      104.17     31.26 o 
  -6   5  11      132.49       89.97      5.47 o 
  -5   5  11      107.95      114.78     20.39 o 
  -4   5  11       76.52       87.18     15.85 o 
  -3   5  11       52.59       66.37     13.32 o 
  -2   5  11       51.85       53.28      8.17 o 
  -1   5  11       49.47       51.39      8.86 o 
   0   5  11       53.10       57.41     13.29 o 
   1   5  11       80.01       89.95     16.31 o 
   2   5  11       49.92       73.47     14.29 o 
   3   5  11       25.78       32.44      3.82 o 
   4   5  11       19.50       27.98      4.82 o 
   5   5  11        2.45        6.13      2.07 o 
   6   5  11        5.18        7.50      2.24 o 
   7   5  11       23.63       17.51      3.03 o 
 -15   0  12       15.14       16.28     10.44 o 
 -14   0  12      433.88      376.74    138.72 o 
 -13   0  12      308.84      276.16     85.30 o 
 -12   0  12      537.97      462.63    126.88 o 
 -11   0  12      437.50      390.74    107.67 o 
 -10   0  12       85.29       80.98      6.34 o 
  -9   0  12      890.38      915.31    323.40 o 
  -8   0  12      272.58      275.85     32.63 o 
  -7   0  12      524.23      507.96    125.11 o 
  -6   0  12      329.37      340.01     14.64 o 
  -5   0  12      747.97      631.57     71.69 o 
  -4   0  12     1288.86     1157.31    120.56 o 
  -3   0  12      901.98      898.44     86.79 o 
  -2   0  12     1441.06     1525.34    164.00 o 
  -1   0  12     1087.22     1100.33     99.79 o 
   0   0  12      688.35      617.67     73.92 o 
   1   0  12      339.28      306.13     30.27 o 
   2   0  12      289.71      282.00      9.88 o 
   3   0  12      537.40      551.32     40.12 o 
   4   0  12      420.55      479.68     23.29 o 
   5   0  12      671.24      868.09    144.41 o 
   6   0  12        5.56        4.18      1.83 o 
   7   0  12      124.60       87.31      5.53 o 
   8   0  12      330.20      306.63     12.59 o 
   9   0  12      148.89      145.34      7.45 o 
  10   0  12      150.25      143.74     10.91 o 
  11   0  12        1.91        3.43      2.55 o 
  12   0  12       20.33       18.71      4.28 o 
  13   0  12       17.44       18.52      4.21 o 
  14   0  12       19.40        5.12      3.23 o 
 -15   1  12        0.33        2.05      2.05 o 
 -14   1  12        0.00        1.74      1.88 o 
 -13   1  12       29.36       40.68      9.63 o 
 -12   1  12        5.56        4.60      2.37 o 
 -11   1  12      139.90      119.35     19.48 o 
 -10   1  12        0.02        0.65      1.56 o 
  -9   1  12       58.14       56.15      9.59 o 
  -8   1  12       28.24       30.10      5.75 o 
  -7   1  12      152.23      142.58     35.26 o 
  -6   1  12        2.74        4.30      1.15 o 
  -5   1  12       70.74       63.03     12.13 o 
  -4   1  12        1.89        4.76      1.06 o 
  -3   1  12        9.70       10.92      2.09 o 
  -2   1  12       48.42       47.87      3.32 o 
  -1   1  12       43.19       57.23      1.98 o 
   0   1  12      395.26      403.84     24.87 o 
   1   1  12       17.60       21.04      1.94 o 
   2   1  12       64.46       59.53      7.76 o 
   3   1  12        0.88        0.61      0.81 o 
   4   1  12        2.74        4.05      1.02 o 
   5   1  12        0.06       -0.51      0.87 o 
   6   1  12        7.54        7.37      1.32 o 
   7   1  12        3.40        2.39      1.33 o 
   8   1  12       86.97      102.83     22.34 o 
   9   1  12        9.79       10.58      1.91 o 
  10   1  12        8.30        5.17      1.90 o 
  11   1  12        1.19       -0.99      1.67 o 
  12   1  12       13.61        9.62      2.42 o 
  13   1  12        3.43        4.16      2.06 o 
  14   1  12       20.87       14.03      2.98 o 
 -14   2  12       77.26       80.51     19.75 o 
 -13   2  12       92.47       95.06     17.71 o 
 -12   2  12      364.76      341.27     64.31 o 
 -11   2  12      349.74      306.93     63.17 o 
 -10   2  12      332.51      318.85     41.19 o 
  -9   2  12      224.84      224.61     15.41 o 
  -8   2  12      266.16      276.41     49.06 o 
  -7   2  12      368.66      344.60     26.60 o 
  -6   2  12     2113.19     1933.42    247.68 o 
  -5   2  12     1033.53      967.14    120.94 o 
  -4   2  12      222.83      213.87      7.54 o 
  -3   2  12      948.63      944.90    108.98 o 
  -2   2  12      234.03      246.95     13.16 o 
  -1   2  12      151.16      141.67     19.44 o 
   0   2  12        3.13        3.21      1.10 o 
   1   2  12      232.94      219.92     14.91 o 
   2   2  12     1495.63     1411.15    105.78 o 
   3   2  12      351.35      338.01     14.22 o 
   4   2  12      248.23      237.20     25.20 o 
   5   2  12       81.20       92.44      5.34 o 
   6   2  12      181.53      196.04     35.13 o 
   7   2  12      220.39      230.36     39.52 o 
   8   2  12       76.31      101.89     12.98 o 
   9   2  12       88.12      128.70     22.96 o 
  10   2  12      136.61      156.63     19.47 o 
  11   2  12      125.04      122.00      6.83 o 
  12   2  12       22.19       21.44      3.50 o 
  13   2  12       32.45       26.41      3.97 o 
 -13   3  12        1.92        0.50      1.92 o 
 -12   3  12        2.47        3.98      1.56 o 
 -11   3  12        0.01        0.43      1.35 o 
 -10   3  12       32.76       31.01      5.53 o 
  -9   3  12       27.11       26.04      2.42 o 
  -8   3  12       13.28       12.69      3.77 o 
  -7   3  12       14.55       15.59      1.92 o 
  -6   3  12      135.04      127.87     24.58 o 
  -5   3  12       11.91       16.17      3.97 o 
  -4   3  12        0.61        1.82      1.10 o 
  -3   3  12        2.42        1.13      1.21 o 
  -2   3  12        0.08        0.07      1.01 o 
  -1   3  12        0.00        1.31      1.08 o 
   0   3  12      174.41      152.48     19.12 o 
   1   3  12       12.52       15.57      2.16 o 
   2   3  12        2.49        3.28      1.97 o 
   3   3  12        8.69       11.29      4.26 o 
   4   3  12        0.00       -0.54      1.10 o 
   5   3  12        1.96        2.95      1.44 o 
   6   3  12      187.52      210.47     46.79 o 
   7   3  12       40.71       43.57      4.66 o 
   8   3  12        0.35        0.93      1.34 o 
   9   3  12        0.18        2.02      1.38 o 
  10   3  12        3.88        6.01      2.32 o 
  11   3  12        1.93        6.31      2.39 o 
  12   3  12        0.97        2.82      1.99 o 
 -11   4  12       65.07       86.39     22.53 o 
 -10   4  12       29.09       31.23      3.16 o 
  -9   4  12      184.89      225.09     46.57 o 
  -8   4  12       41.59       63.45     10.46 o 
  -7   4  12       57.62       77.85     14.40 o 
  -6   4  12      171.87      147.34     26.36 o 
  -5   4  12      186.38      168.56     29.89 o 
  -4   4  12      246.00      221.25     37.83 o 
  -3   4  12       89.85       85.21      6.81 o 
  -2   4  12      104.87      101.56     14.62 o 
  -1   4  12      138.90      125.26     16.06 o 
   0   4  12      312.75      294.59     55.60 o 
   1   4  12      361.61      358.15     71.47 o 
   2   4  12      253.59      243.24     48.10 o 
   3   4  12      186.12      180.03     35.12 o 
   4   4  12      111.64      107.54     15.57 o 
   5   4  12      124.36      131.18     25.09 o 
   6   4  12        9.50       12.68      2.18 o 
   7   4  12       24.44       41.30     10.36 o 
   8   4  12      103.89      157.04     47.53 o 
   9   4  12      100.53      194.78     61.52 o 
  10   4  12       78.52      146.45     48.39 o 
  -7   5  12        1.90        2.62      1.97 o 
  -6   5  12        6.46       10.18      3.30 o 
  -5   5  12        2.16        2.99      2.05 o 
  -4   5  12        2.45        1.45      2.17 o 
  -3   5  12        7.38        6.36      1.95 o 
  -2   5  12        3.08        3.86      1.85 o 
  -1   5  12        0.02        0.74      1.69 o 
   0   5  12        4.40        3.26      1.79 o 
   1   5  12        2.05        2.15      1.71 o 
   2   5  12       10.55       12.00      3.25 o 
   3   5  12        0.23        0.09      1.56 o 
   4   5  12        3.66        5.77      2.05 o 
   5   5  12        4.64        5.46      2.37 o 
   6   5  12        1.06        3.38      2.18 o 
 -15   1  13        3.36        5.56      2.60 o 
 -14   1  13       49.64       42.48      3.91 o 
 -13   1  13      245.94      234.04     41.87 o 
 -12   1  13      246.76      230.12     34.37 o 
 -11   1  13      613.98      611.27    122.48 o 
 -10   1  13      522.08      528.06    101.78 o 
  -9   1  13      516.77      517.84     62.68 o 
  -8   1  13      379.19      318.42     41.09 o 
  -7   1  13        8.48        9.00      1.46 o 
  -6   1  13      116.86      113.78      4.90 o 
  -5   1  13      886.59      822.75     67.77 o 
  -4   1  13      794.23      799.66     87.31 o 
  -3   1  13     1133.32     1129.19    104.05 o 
  -2   1  13      864.96      862.57     74.47 o 
  -1   1  13      775.49      782.69     55.98 o 
   0   1  13      246.22      201.12      9.28 o 
   1   1  13        2.80        4.40      1.46 o 
   2   1  13      348.31      385.01     27.09 o 
   3   1  13      689.59      683.78     23.05 o 
   4   1  13      214.19      220.90      7.75 o 
   5   1  13      504.12      499.71     48.67 o 
   6   1  13      300.06      287.44     16.62 o 
   7   1  13       47.13       47.44      4.20 o 
   8   1  13      153.27      166.20     32.56 o 
   9   1  13       97.22       87.10      4.35 o 
  10   1  13       95.71       81.76      5.79 o 
  11   1  13      157.99      139.20      6.64 o 
  12   1  13       59.92       61.69      5.25 o 
  13   1  13       35.38       38.12      5.46 o 
 -14   2  13        2.10        2.14      2.05 o 
 -13   2  13       19.59       23.47      4.66 o 
 -12   2  13        1.71        4.83      2.07 o 
 -11   2  13       11.89       10.62      2.12 o 
 -10   2  13       17.80       18.54      3.98 o 
  -9   2  13       45.99       45.52      5.57 o 
  -8   2  13       84.62       77.94      8.45 o 
  -7   2  13       68.50       63.99      9.37 o 
  -6   2  13       28.60       28.26      4.82 o 
  -5   2  13       14.72       22.23      2.94 o 
  -4   2  13       21.37       19.79      1.77 o 
  -3   2  13        0.77        0.37      0.91 o 
  -2   2  13       14.63       15.95      1.53 o 
  -1   2  13       50.40       63.35      6.91 o 
   0   2  13      283.09      259.82     16.38 o 
   1   2  13      165.99      144.38     13.80 o 
   2   2  13        6.48        6.92      1.40 o 
   3   2  13        3.74        5.15      1.22 o 
   4   2  13       34.31       35.64      5.79 o 
   5   2  13       28.18       31.56      5.93 o 
   6   2  13        3.57        2.11      1.29 o 
   7   2  13        1.19        3.10      1.36 o 
   8   2  13       23.00       25.47      6.11 o 
   9   2  13       60.36       60.34     10.93 o 
  10   2  13        0.03       -0.01      1.56 o 
  11   2  13        1.18        0.58      1.81 o 
  12   2  13        2.31        1.57      1.83 o 
  13   2  13        0.59        1.67      2.38 o 
 -12   3  13       16.25       20.61      3.68 o 
 -11   3  13       57.97       64.84      8.32 o 
 -10   3  13      108.25      139.50     23.06 o 
  -9   3  13      265.97      281.37     47.79 o 
  -8   3  13      209.42      191.58     39.08 o 
  -7   3  13       24.66       37.56      7.24 o 
  -6   3  13       72.70       71.54      5.97 o 
  -5   3  13      337.52      321.14     50.39 o 
  -4   3  13      239.13      248.81     38.59 o 
  -3   3  13      253.09      206.47     24.74 o 
  -2   3  13      345.92      292.96     33.22 o 
  -1   3  13      366.76      321.59     67.73 o 
   0   3  13      231.05      200.37     41.75 o 
   1   3  13       16.82       22.30      3.85 o 
   2   3  13      143.68      141.67     25.32 o 
   3   3  13      305.96      283.97     47.82 o 
   4   3  13      189.23      232.79     39.89 o 
   5   3  13      267.87      340.09     82.99 o 
   6   3  13      127.73      151.52     29.36 o 
   7   3  13       38.37       48.52      7.00 o 
   8   3  13       28.99       43.99      9.39 o 
   9   3  13        8.30       20.22      4.25 o 
  10   3  13        3.02        8.63      1.90 o 
  11   3  13       12.57       25.03      8.80 o 
 -10   4  13        0.54        0.70      1.72 o 
  -9   4  13        3.68        9.56      2.20 o 
  -8   4  13        2.15        3.57      1.60 o 
  -7   4  13        2.42        2.93      1.60 o 
  -6   4  13       28.33       22.27      4.72 o 
  -5   4  13       44.25       42.20      8.61 o 
  -4   4  13       25.79       22.46      3.25 o 
  -3   4  13        9.35        7.62      2.00 o 
  -2   4  13        5.31        6.38      1.94 o 
  -1   4  13       22.63       23.06      3.19 o 
   0   4  13        5.40        4.84      3.12 o 
   1   4  13       11.75       16.11      4.33 o 
   2   4  13       18.51       19.30      4.39 o 
   3   4  13        9.59        7.71      2.16 o 
   4   4  13        2.61        1.34      1.75 o 
   5   4  13        6.70        7.05      2.95 o 
   6   4  13        8.49        8.57      2.58 o 
   7   4  13        7.95        7.99      2.89 o 
   8   4  13        0.01        1.16      1.48 o 
   9   4  13        7.69       15.91      5.92 o 
  -6   5  13       56.63       70.05     17.72 o 
  -5   5  13       35.68       41.64      8.09 o 
  -4   5  13       31.58       41.56      7.96 o 
  -3   5  13       67.87       73.27     18.65 o 
  -2   5  13       38.08       45.48      8.74 o 
  -1   5  13        5.11        9.51      2.29 o 
   0   5  13        2.99        1.54      1.66 o 
   1   5  13       36.54       52.50     14.67 o 
   2   5  13       66.69       86.00     26.39 o 
   3   5  13       37.07       42.74     12.55 o 
   4   5  13       13.24       20.35      3.97 o 
   5   5  13       18.79       13.88      3.03 o 
 -14   0  14        7.85       11.46      6.15 o 
 -13   0  14      162.10      150.81     46.80 o 
 -12   0  14      274.26      250.50     90.43 o 
 -11   0  14      194.98      171.05     41.58 o 
 -10   0  14      299.77      286.63     85.21 o 
  -9   0  14      236.93      268.60     69.45 o 
  -8   0  14     1202.60     1296.83    257.67 o 
  -7   0  14      317.98      327.70    132.01 o 
  -6   0  14       49.39       76.17     39.06 o 
  -5   0  14      816.77      904.28    238.75 o 
  -4   0  14      359.18      393.55     53.79 o 
  -3   0  14      554.87      552.64     70.80 o 
  -2   0  14      811.68      754.60    104.35 o 
  -1   0  14     1058.61     1109.68    117.64 o 
   0   0  14     2215.69     2375.46    250.71 o 
   1   0  14      950.69      923.43     74.84 o 
   2   0  14      324.68      318.33     21.58 o 
   3   0  14      681.27      764.32     98.27 o 
   4   0  14      430.00      504.06     69.68 o 
   5   0  14        5.71        7.85      2.57 o 
   6   0  14      207.56      187.81     17.71 o 
   7   0  14      229.60      216.86     13.42 o 
   8   0  14       63.97       55.62      5.69 o 
   9   0  14      108.63      100.55      6.59 o 
  10   0  14       13.43       18.87      4.02 o 
  11   0  14       25.30       29.65      4.75 o 
  12   0  14       36.13       38.57      5.59 o 
  13   0  14       25.42       28.55      5.34 o 
 -14   1  14       18.61       17.64      4.39 o 
 -13   1  14        0.01        1.79      1.93 o 
 -12   1  14       54.48       63.25     14.69 o 
 -11   1  14        9.71        9.23      2.91 o 
 -10   1  14       16.21       19.31      7.16 o 
  -9   1  14        7.93        7.25      2.07 o 
  -8   1  14       10.30       12.80      3.47 o 
  -7   1  14       25.51       28.52      2.39 o 
  -6   1  14      736.61      678.12     79.77 o 
  -5   1  14      215.54      185.84     28.16 o 
  -4   1  14       12.66       12.60      2.40 o 
  -3   1  14       31.92       33.43      4.32 o 
  -2   1  14       13.04       15.13      1.51 o 
  -1   1  14       19.09       19.85      1.72 o 
   0   1  14      107.92      112.33     17.30 o 
   1   1  14      114.62      116.98     16.75 o 
   2   1  14        0.00        0.92      0.88 o 
   3   1  14      102.95      108.63      8.19 o 
   4   1  14        7.80       10.74      1.46 o 
   5   1  14       21.61       24.48      2.45 o 
   6   1  14       10.93       12.69      1.84 o 
   7   1  14        7.28        7.33      1.66 o 
   8   1  14       10.37       10.08      2.15 o 
   9   1  14       15.56       13.38      2.48 o 
  10   1  14       14.91       14.13      2.57 o 
  11   1  14       14.50       14.36      2.71 o 
  12   1  14        7.55        8.52      2.44 o 
  13   1  14        1.65       -0.57      1.98 o 
 -13   2  14      163.38      166.45     43.35 o 
 -12   2  14      166.96      173.40     38.38 o 
 -11   2  14      271.90      281.06     59.88 o 
 -10   2  14      160.57      159.10     21.37 o 
  -9   2  14      228.29      245.16     39.67 o 
  -8   2  14      286.73      277.76     46.88 o 
  -7   2  14       97.06       95.20     15.68 o 
  -6   2  14       43.71       49.62      3.11 o 
  -5   2  14      452.43      402.51     37.68 o 
  -4   2  14      593.39      555.81     62.68 o 
  -3   2  14      249.04      225.72     19.28 o 
  -2   2  14      379.90      400.24     49.67 o 
  -1   2  14      123.80      123.76      7.03 o 
   0   2  14      232.85      213.13     39.57 o 
   1   2  14       51.67       45.64     14.68 o 
   2   2  14       33.68       31.00      5.93 o 
   3   2  14      205.42      215.60     29.16 o 
   4   2  14      168.83      175.92     25.43 o 
   5   2  14      132.93      141.15     14.75 o 
   6   2  14      262.64      266.91     35.14 o 
   7   2  14      153.89      149.85     14.80 o 
   8   2  14      113.50      123.72     22.02 o 
   9   2  14      112.31      136.23     34.59 o 
  10   2  14       88.53      132.62     33.06 o 
  11   2  14       17.91       16.26      2.80 o 
  12   2  14       14.06       11.12      2.65 o 
 -12   3  14        5.25        6.04      1.96 o 
 -11   3  14        4.87        4.02      1.80 o 
 -10   3  14        6.87        5.28      1.61 o 
  -9   3  14        0.01        1.69      1.44 o 
  -8   3  14        3.61        3.24      1.45 o 
  -7   3  14        7.82        7.96      1.83 o 
  -6   3  14       26.68       32.24      6.47 o 
  -5   3  14       17.04       14.32      2.72 o 
  -4   3  14        1.41        1.63      1.37 o 
  -3   3  14       26.33       33.39      7.97 o 
  -2   3  14        1.85        0.50      1.34 o 
  -1   3  14        0.64        0.91      1.46 o 
   0   3  14      166.43      155.35     29.67 o 
   1   3  14        0.19        1.35      1.43 o 
   2   3  14        6.91        7.28      1.97 o 
   3   3  14        0.02        1.27      1.42 o 
   4   3  14        0.01        2.27      1.79 o 
   5   3  14       36.18       52.07     11.99 o 
   6   3  14       10.20       11.93      2.37 o 
   7   3  14        5.28        7.11      1.90 o 
   8   3  14       12.61       11.05      2.07 o 
   9   3  14        4.12        4.33      1.65 o 
  10   3  14        1.57        1.29      1.59 o 
  11   3  14        0.13        0.49      2.35 o 
  -9   4  14       31.92       47.29      8.53 o 
  -8   4  14      129.98      125.19     37.35 o 
  -7   4  14       85.98       84.88     21.03 o 
  -6   4  14       37.55       44.89      9.79 o 
  -5   4  14       78.08       68.85      9.58 o 
  -4   4  14       58.91       57.94      6.09 o 
  -3   4  14       95.23      109.08     19.84 o 
  -2   4  14       70.19       70.67     13.65 o 
  -1   4  14       56.20       61.32      5.05 o 
   0   4  14       45.36       41.79      4.85 o 
   1   4  14       53.67       52.31      8.02 o 
   2   4  14      121.12      130.00     29.88 o 
   3   4  14      156.50      157.50     34.27 o 
   4   4  14      102.44      112.00     22.86 o 
   5   4  14       23.54       29.84      3.85 o 
   6   4  14       27.93       42.96     10.81 o 
   7   4  14        6.30        9.60      2.20 o 
   8   4  14        1.20        3.62      1.68 o 
  -5   5  14        8.61        4.23      3.21 o 
  -4   5  14       22.52       30.37      8.85 o 
  -3   5  14        1.74        2.03      1.95 o 
  -2   5  14        0.28        0.20      1.69 o 
  -1   5  14        4.16        4.50      2.11 o 
   0   5  14        0.28       -0.03      1.75 o 
   1   5  14       20.21       20.95      9.06 o 
   2   5  14       18.55       24.72      9.80 o 
   3   5  14        0.00       -0.25      1.69 o 
 -14   1  15        7.55        7.24      5.22 o 
 -13   1  15       31.00       29.52      6.78 o 
 -12   1  15      103.21       92.53     16.34 o 
 -11   1  15      203.00      193.68     39.83 o 
 -10   1  15      532.28      511.57     78.80 o 
  -9   1  15      268.64      262.92     40.15 o 
  -8   1  15      279.96      296.38     35.85 o 
  -7   1  15      376.84      413.00     75.76 o 
  -6   1  15       47.62       48.41      5.90 o 
  -5   1  15        2.46        2.47      1.13 o 
  -4   1  15      662.05      590.64     77.17 o 
  -3   1  15      365.37      338.52     36.97 o 
  -2   1  15      468.79      503.00     66.97 o 
  -1   1  15      450.10      464.50     56.37 o 
   0   1  15      168.66      180.61     14.18 o 
   1   1  15      231.24      244.61     33.49 o 
   2   1  15        6.49        5.59      1.22 o 
   3   1  15       12.93       17.06      1.73 o 
   4   1  15      417.30      441.28     50.83 o 
   5   1  15      286.63      299.42     28.37 o 
   6   1  15       87.26      108.28     15.25 o 
   7   1  15       77.10       97.21     15.31 o 
   8   1  15       34.37       35.19      3.33 o 
   9   1  15       16.64       14.72      2.54 o 
  10   1  15       23.44       22.55      3.08 o 
  11   1  15       38.39       41.64      3.96 o 
  12   1  15       30.55       30.75      3.76 o 
 -13   2  15       63.16       86.86     24.19 o 
 -12   2  15        0.80        1.75      1.88 o 
 -11   2  15       17.09       20.90      5.44 o 
 -10   2  15       14.30       17.08      5.33 o 
  -9   2  15       27.29       25.29      5.42 o 
  -8   2  15       11.15        9.03      1.77 o 
  -7   2  15       37.54       33.20      3.85 o 
  -6   2  15        2.04        0.36      1.15 o 
  -5   2  15       96.56      106.17     23.08 o 
  -4   2  15        1.29        0.35      1.09 o 
  -3   2  15       10.88       14.43      2.80 o 
  -2   2  15        1.16        1.22      1.04 o 
  -1   2  15        3.79        3.34      1.31 o 
   0   2  15       11.78       15.61      3.16 o 
   1   2  15       13.28       13.21      3.49 o 
   2   2  15       21.23       25.80      3.36 o 
   3   2  15        0.49        1.51      1.26 o 
   4   2  15       13.61       13.53      2.73 o 
   5   2  15        0.05        0.32      1.20 o 
   6   2  15        1.03        2.38      1.35 o 
   7   2  15        5.76        7.94      1.93 o 
   8   2  15       19.72       19.81      3.82 o 
   9   2  15        4.58        2.83      1.74 o 
  10   2  15        7.65        6.92      2.06 o 
  11   2  15       16.74        9.53      2.52 o 
 -11   3  15       84.44      100.73     24.21 o 
 -10   3  15      178.36      216.11     47.38 o 
  -9   3  15       79.52       88.06     13.92 o 
  -8   3  15       98.32       98.88     14.23 o 
  -7   3  15      238.70      229.36     46.67 o 
  -6   3  15      130.49      133.41     23.89 o 
  -5   3  15      239.21      218.08     40.42 o 
  -4   3  15      502.80      394.71     57.24 o 
  -3   3  15      325.19      275.61     38.74 o 
  -2   3  15      302.64      273.79     48.30 o 
  -1   3  15      266.71      245.28     47.18 o 
   0   3  15      134.77      138.18     15.21 o 
   1   3  15      142.86      132.29     18.95 o 
   2   3  15      113.43      110.59     22.88 o 
   3   3  15      165.12      169.92     37.51 o 
   4   3  15      264.28      274.46     66.39 o 
   5   3  15       92.42       92.12     18.49 o 
   6   3  15       39.00       39.57      7.49 o 
   7   3  15       57.45       69.85     17.66 o 
   8   3  15       34.83       37.03      7.27 o 
   9   3  15       19.40       22.36      5.89 o 
  10   3  15       22.51       25.23      8.11 o 
  -9   4  15        2.46        5.28      2.96 o 
  -8   4  15        1.45        1.06      1.78 o 
  -7   4  15        1.54       -0.18      1.55 o 
  -6   4  15        8.39        5.17      2.27 o 
  -5   4  15       37.57       31.14      7.53 o 
  -4   4  15        0.07        2.00      1.67 o 
  -3   4  15        0.03        0.41      1.50 o 
  -2   4  15        8.84        7.04      2.54 o 
  -1   4  15       19.06       20.98      3.42 o 
   0   4  15       17.35       16.66      4.35 o 
   1   4  15        0.16        0.56      1.48 o 
   2   4  15        1.41       -0.81      1.41 o 
   3   4  15        0.44        2.04      1.68 o 
   4   4  15        1.27        1.76      1.67 o 
   5   4  15        4.31        5.19      1.84 o 
   6   4  15        3.23        4.94      1.87 o 
   7   4  15        0.48        1.79      1.75 o 
  -2   5  15       16.00       22.16      6.72 o 
  -1   5  15       11.00       13.47      3.51 o 
   0   5  15       12.50       15.57      2.78 o 
   1   5  15       15.63       11.65      3.76 o 
 -13   0  16        5.91        7.06      7.36 o 
 -12   0  16      102.66      108.83     47.17 o 
 -11   0  16       16.02       15.87      3.96 o 
 -10   0  16      323.47      311.06     99.56 o 
  -9   0  16      758.15      809.07    289.84 o 
  -8   0  16      139.76      153.37     50.25 o 
  -7   0  16      546.50      580.36    119.23 o 
  -6   0  16      675.09      720.36    163.24 o 
  -5   0  16      228.04      239.09     48.01 o 
  -4   0  16      296.14      327.38     30.11 o 
  -3   0  16      767.53      949.23    280.14 o 
  -2   0  16      485.82      528.88     90.77 o 
  -1   0  16      665.16      658.62     88.67 o 
   0   0  16      730.20      725.17    126.67 o 
   1   0  16      142.22      141.56      8.05 o 
   2   0  16      152.12      141.33     23.49 o 
   3   0  16       36.67       32.81      4.18 o 
   4   0  16      198.85      196.52      7.84 o 
   5   0  16      284.76      282.73      9.68 o 
   6   0  16       95.94       99.17      6.62 o 
   7   0  16      166.63      140.78     15.85 o 
   8   0  16       64.27       66.58      5.66 o 
   9   0  16       44.38       40.79      5.20 o 
  10   0  16        5.54        6.20      3.16 o 
  11   0  16        4.62        9.14      3.66 o 
  12   0  16       47.84       42.08      8.30 o 
 -13   1  16       33.30       25.73      3.46 o 
 -12   1  16       26.71       31.22      8.75 o 
 -11   1  16        6.70        7.72      2.29 o 
 -10   1  16        5.97        4.47      1.97 o 
  -9   1  16        2.77        0.81      2.31 o 
  -8   1  16        6.93        7.37      4.01 o 
  -7   1  16       18.45       21.42      3.23 o 
  -6   1  16       72.73       83.77     15.64 o 
  -5   1  16       15.97       16.48      7.07 o 
  -4   1  16        8.72       11.13      1.58 o 
  -3   1  16       83.20       77.76     14.26 o 
  -2   1  16        0.57        1.62      1.05 o 
  -1   1  16        2.30        2.50      1.09 o 
   0   1  16       42.99       50.55      8.52 o 
   1   1  16       65.29       66.75      3.26 o 
   2   1  16      111.15      117.17     15.15 o 
   3   1  16      307.55      288.24     35.03 o 
   4   1  16       42.41       40.73      2.45 o 
   5   1  16        0.17        0.63      1.31 o 
   6   1  16       34.70       52.25     11.78 o 
   7   1  16        0.31        0.97      1.50 o 
   8   1  16        0.68        1.56      1.72 o 
   9   1  16        6.72        3.11      1.72 o 
  10   1  16        0.52        1.08      1.75 o 
  11   1  16        0.21        0.55      1.97 o 
  12   1  16        2.26        2.78      2.51 o 
 -12   2  16      153.36      150.19     29.95 o 
 -11   2  16      141.15      145.32     33.16 o 
 -10   2  16       47.67       64.40      8.85 o 
  -9   2  16      198.48      233.98     54.15 o 
  -8   2  16      210.55      208.19     36.72 o 
  -7   2  16      290.81      261.86     42.18 o 
  -6   2  16      181.72      176.93     42.36 o 
  -5   2  16      154.57      139.47     28.14 o 
  -4   2  16       12.99       14.79      1.82 o 
  -3   2  16      261.29      269.87     34.44 o 
  -2   2  16      122.41      117.13     13.26 o 
  -1   2  16      210.88      206.91     38.31 o 
   0   2  16      280.81      268.74     45.74 o 
   1   2  16      540.90      496.66    112.51 o 
   2   2  16      116.16      119.57     13.20 o 
   3   2  16        1.10        1.67      1.46 o 
   4   2  16       12.52       19.72      4.16 o 
   5   2  16      116.38      137.63     24.47 o 
   6   2  16      154.25      158.07     31.74 o 
   7   2  16       75.20       87.92     14.18 o 
   8   2  16       86.29      105.75     30.50 o 
   9   2  16       57.42       44.07      4.51 o 
  10   2  16       39.63       30.26      4.00 o 
  11   2  16        8.29        9.73      2.60 o 
 -10   3  16        0.07        2.56      1.73 o 
  -9   3  16       11.51       14.00      6.08 o 
  -8   3  16       24.15       31.00      8.53 o 
  -7   3  16        3.40        4.97      1.56 o 
  -6   3  16       18.32       17.35      2.76 o 
  -5   3  16        1.65        2.42      1.52 o 
  -4   3  16        6.67        5.68      1.83 o 
  -3   3  16       34.87       40.38     13.97 o 
  -2   3  16        4.82        5.78      1.94 o 
  -1   3  16       23.04       23.52      6.60 o 
   0   3  16        1.17        0.85      1.55 o 
   1   3  16        2.42        2.32      1.61 o 
   2   3  16        0.95        2.03      1.47 o 
   3   3  16       11.53        7.75      2.00 o 
   4   3  16       13.37       15.68      2.69 o 
   5   3  16       20.72       22.22      4.64 o 
   6   3  16        0.02        1.01      1.67 o 
   7   3  16        1.71        2.66      1.56 o 
   8   3  16        0.18        3.77      1.81 o 
   9   3  16        4.56        5.74      2.41 o 
  -8   4  16       28.03       23.87      6.53 o 
  -7   4  16       93.96       92.77     24.68 o 
  -6   4  16      123.20      119.58     27.43 o 
  -5   4  16      106.46      109.62     30.62 o 
  -4   4  16       42.70       51.54      9.28 o 
  -3   4  16       31.12       32.79      6.37 o 
  -2   4  16       38.76       42.25      5.17 o 
  -1   4  16       73.74       78.01     16.52 o 
   0   4  16       67.53       80.28     25.68 o 
   1   4  16        5.44        5.51      1.97 o 
   2   4  16        4.27        3.93      2.02 o 
   3   4  16        7.14        6.12      2.00 o 
   4   4  16       38.99       50.83     11.44 o 
   5   4  16       34.79       54.92     16.93 o 
   6   4  16       12.99       15.39      4.15 o 
 -12   1  17       81.93       96.68     24.44 o 
 -11   1  17      219.45      238.59     69.65 o 
 -10   1  17       67.47       72.18     13.97 o 
  -9   1  17      153.68      161.54     25.67 o 
  -8   1  17      223.00      240.44     54.04 o 
  -7   1  17       96.20      118.85     15.31 o 
  -6   1  17      308.92      365.92     63.70 o 
  -5   1  17      162.87      215.30     45.75 o 
  -4   1  17       29.67       35.89      6.20 o 
  -3   1  17      204.66      190.24     27.59 o 
  -2   1  17      241.35      250.83     33.71 o 
  -1   1  17      135.62      146.50     19.42 o 
   0   1  17      158.80      167.77     23.43 o 
   1   1  17      283.50      326.19     71.18 o 
   2   1  17      350.47      370.19     62.26 o 
   3   1  17       61.42       61.31      9.31 o 
   4   1  17       17.82       22.18      2.83 o 
   5   1  17      131.30      155.65     27.19 o 
   6   1  17       55.63       64.42      3.95 o 
   7   1  17       32.00       34.26      3.50 o 
   8   1  17       68.19       64.08      4.23 o 
   9   1  17       48.44       42.61      3.89 o 
  10   1  17       47.48       38.86      4.00 o 
  11   1  17       15.42       17.25      3.08 o 
 -11   2  17       18.77       23.20      6.30 o 
 -10   2  17        4.97        5.00      2.02 o 
  -9   2  17        0.11        3.83      1.83 o 
  -8   2  17        9.32        9.55      2.36 o 
  -7   2  17       19.91       22.41      4.33 o 
  -6   2  17        0.35        2.11      1.31 o 
  -5   2  17       28.05       29.78      5.04 o 
  -4   2  17       83.31       92.04     16.08 o 
  -3   2  17       42.12       36.77      5.27 o 
  -2   2  17       13.88       14.26      2.75 o 
  -1   2  17       15.82       14.80      3.76 o 
   0   2  17       16.07       18.16      4.54 o 
   1   2  17        8.52        9.80      2.11 o 
   2   2  17       11.38       14.01      2.25 o 
   3   2  17       10.06       10.41      2.12 o 
   4   2  17       11.18       14.15      4.76 o 
   5   2  17        1.08        1.57      1.46 o 
   6   2  17        0.09        2.07      1.73 o 
   7   2  17        5.05        5.45      1.99 o 
   8   2  17        1.67        0.84      1.51 o 
   9   2  17        8.15        5.46      2.17 o 
  10   2  17        9.44        4.87      2.20 o 
 -10   3  17       73.96       74.61     24.70 o 
  -9   3  17       97.97      107.25     22.99 o 
  -8   3  17       95.48      112.87     24.97 o 
  -7   3  17       62.59       76.04     13.45 o 
  -6   3  17      168.55      146.19     29.05 o 
  -5   3  17      119.85      113.10     22.04 o 
  -4   3  17       32.08       25.47      4.56 o 
  -3   3  17      149.89      129.10     29.09 o 
  -2   3  17      196.69      193.21     34.54 o 
  -1   3  17      123.03      128.77     25.47 o 
   0   3  17       48.79       55.03      9.40 o 
   1   3  17       32.95       38.50      8.05 o 
   2   3  17       62.18       76.89     22.09 o 
   3   3  17       16.20       17.32      2.63 o 
   4   3  17       15.08       23.77      5.17 o 
   5   3  17       51.30       67.59     19.22 o 
   6   3  17       36.44       60.54     16.02 o 
   7   3  17       19.21       32.74     14.13 o 
   8   3  17       13.45       16.23      6.73 o 
  -6   4  17        0.54        1.95      2.08 o 
  -5   4  17        0.06        0.81      1.91 o 
  -4   4  17        0.51        1.92      1.93 o 
  -3   4  17        5.79        5.61      2.28 o 
  -2   4  17       40.13       43.39     11.66 o 
  -1   4  17       16.56       15.96      2.76 o 
   0   4  17        2.79        3.95      2.03 o 
   1   4  17        1.18        2.73      1.80 o 
   2   4  17        0.11        3.19      1.86 o 
   3   4  17        7.54       10.49      4.48 o 
   4   4  17        3.83        6.60      2.15 o 
   5   4  17        1.25        1.94      2.03 o 
 -12   0  18       18.97       15.39      5.31 o 
 -11   0  18      123.06      132.13     59.85 o 
 -10   0  18       81.35       94.73     49.69 o 
  -9   0  18       56.75       66.53     13.42 o 
  -8   0  18      401.21      407.23    126.23 o 
  -7   0  18      332.04      392.56    162.21 o 
  -6   0  18      297.89      345.10    133.13 o 
  -5   0  18       29.32       31.86      4.34 o 
  -4   0  18        9.37        9.36      6.43 o 
  -3   0  18       78.58       96.29     15.75 o 
  -2   0  18      392.04      455.80     98.45 o 
  -1   0  18      327.60      428.58    113.45 o 
   0   0  18      143.26      152.57     20.58 o 
   1   0  18      121.76      131.96     25.26 o 
   2   0  18       64.67       88.31     29.08 o 
   3   0  18        7.42        6.62      2.50 o 
   4   0  18      148.31      112.54      6.52 o 
   5   0  18       19.12       17.02      3.61 o 
   6   0  18      214.20      206.88     15.75 o 
   7   0  18       77.22       87.55      6.44 o 
   8   0  18       28.91       34.87      5.06 o 
   9   0  18       19.22       21.41      4.48 o 
  10   0  18       14.25       15.55      4.16 o 
 -11   1  18      111.89      120.15     33.53 o 
 -10   1  18        3.15        3.84      1.97 o 
  -9   1  18        1.01        1.88      1.76 o 
  -8   1  18       11.49       18.38      4.76 o 
  -7   1  18        0.33        0.34      1.64 o 
  -6   1  18        9.44       12.28      2.47 o 
  -5   1  18       99.44      110.10     17.63 o 
  -4   1  18       32.72       26.81      2.90 o 
  -3   1  18       24.92       28.88      5.99 o 
  -2   1  18        2.83        1.54      1.14 o 
  -1   1  18       14.53       24.63      4.67 o 
   0   1  18        5.51        6.10      1.76 o 
   1   1  18        0.48        1.21      1.57 o 
   2   1  18        1.79        2.25      1.64 o 
   3   1  18        0.30        0.20      1.30 o 
   4   1  18       33.73       40.63      8.01 o 
   5   1  18        6.29        5.47      1.88 o 
   6   1  18        7.52        6.92      2.00 o 
   7   1  18        2.74        3.04      1.86 o 
   8   1  18        1.17        2.51      1.91 o 
   9   1  18        0.82        2.46      2.08 o 
  10   1  18       12.44       13.07      2.85 o 
 -10   2  18       70.75       82.54     15.04 o 
  -9   2  18      137.28      161.05     40.85 o 
  -8   2  18      161.92      182.58     44.00 o 
  -7   2  18       87.80      114.18     26.37 o 
  -6   2  18       66.32       70.20     11.20 o 
  -5   2  18      247.47      244.68     52.71 o 
  -4   2  18       22.55       25.55      5.60 o 
  -3   2  18        4.49        5.35      1.65 o 
  -2   2  18       66.02       70.62     14.36 o 
  -1   2  18      140.18      143.08     25.61 o 
   0   2  18      314.17      323.88     87.52 o 
   1   2  18       84.14       89.61     15.05 o 
   2   2  18      113.12      135.21     26.41 o 
   3   2  18      188.84      199.61     46.51 o 
   4   2  18       79.73       90.69     16.22 o 
   5   2  18       98.63      134.51     53.20 o 
   6   2  18       87.02      112.08     33.40 o 
   7   2  18       37.26       54.69     15.30 o 
   8   2  18       22.71       23.19      3.76 o 
   9   2  18       25.94       25.39      4.16 o 
  -9   3  18       13.94        6.34      4.47 o 
  -8   3  18        0.66        2.72      1.58 o 
  -7   3  18        9.09        7.96      2.00 o 
  -6   3  18       18.42       17.23      3.42 o 
  -5   3  18        0.00        1.42      1.57 o 
  -4   3  18       40.52       41.84      9.58 o 
  -3   3  18       68.73       75.38     26.17 o 
  -2   3  18        0.57        3.57      1.78 o 
  -1   3  18        1.06        2.36      1.56 o 
   0   3  18        0.25       -1.32      1.32 o 
   1   3  18       10.26       10.65      4.23 o 
   2   3  18        2.51        5.02      1.80 o 
   3   3  18        8.03       13.72      5.12 o 
   4   3  18        0.41        0.01      1.56 o 
   5   3  18        7.23        5.99      2.10 o 
   6   3  18        1.02        3.94      1.88 o 
   7   3  18        0.27        0.93      2.00 o 
  -4   4  18       70.83      101.40     27.01 o 
  -3   4  18       84.52       97.03     31.37 o 
  -2   4  18       90.54      104.59     37.35 o 
  -1   4  18       51.75       69.05     22.11 o 
   0   4  18       21.35       21.53      4.98 o 
   1   4  18       33.12       24.46      3.76 o 
   2   4  18       24.73       18.64      3.47 o 
   3   4  18       13.26       12.59      3.56 o 
 -11   1  19      106.61       99.15     28.33 o 
 -10   1  19      146.07      162.28     37.30 o 
  -9   1  19       48.87       63.57     14.10 o 
  -8   1  19       96.09      134.01     31.51 o 
  -7   1  19      150.11      179.29     37.89 o 
  -6   1  19       84.65      117.37     23.79 o 
  -5   1  19      315.16      383.35     85.71 o 
  -4   1  19      190.10      215.44     40.93 o 
  -3   1  19       14.11       21.78      2.70 o 
  -2   1  19      113.91      127.70     23.73 o 
  -1   1  19      148.16      153.19     25.81 o 
   0   1  19      123.08      144.78     32.51 o 
   1   1  19      188.34      207.79     57.27 o 
   2   1  19      135.87      164.02     36.96 o 
   3   1  19      201.41      246.27     91.71 o 
   4   1  19      120.77      144.87     40.50 o 
   5   1  19        2.06        1.72      1.89 o 
   6   1  19       15.95       20.65      2.78 o 
   7   1  19       71.84       69.63      4.37 o 
   8   1  19       32.13       33.85      3.70 o 
   9   1  19       26.86       25.37      3.44 o 
  -9   2  19        0.55        1.64      1.82 o 
  -8   2  19        1.08        4.27      2.02 o 
  -7   2  19        1.54        3.25      1.93 o 
  -6   2  19        0.91        1.17      1.72 o 
  -5   2  19       10.61       11.70      3.53 o 
  -4   2  19       33.51       31.60      7.41 o 
  -3   2  19        3.85        4.28      1.79 o 
  -2   2  19       17.28       15.07      3.64 o 
  -1   2  19        2.79        3.72      1.85 o 
   0   2  19       18.79       20.47      3.81 o 
   1   2  19        6.04        6.99      1.95 o 
   2   2  19        1.60        1.84      1.73 o 
   3   2  19        2.75        6.96      2.02 o 
   4   2  19       14.11       17.74      7.11 o 
   5   2  19        9.16        9.07      6.89 o 
   6   2  19        1.26        4.04      2.21 o 
   7   2  19        2.16        2.05      2.26 o 
   8   2  19        0.07        2.10      2.32 o 
  -7   3  19       88.89       88.16     28.68 o 
  -6   3  19       66.72       73.49     16.17 o 
  -5   3  19       99.21       99.39     31.79 o 
  -4   3  19       67.76       76.65     21.94 o 
  -3   3  19        5.57       10.30      3.11 o 
  -2   3  19        5.11        5.25      1.87 o 
  -1   3  19        2.50        3.38      1.76 o 
   0   3  19        7.45       15.99      2.88 o 
   1   3  19       45.87       62.45     21.96 o 
   2   3  19       35.54       47.05     14.42 o 
   3   3  19       19.26       25.97      8.57 o 
   4   3  19        2.05        4.09      1.83 o 
   5   3  19        1.67        0.44      1.75 o 
   6   3  19        4.41        7.03      3.34 o 
 -10   0  20      306.74      351.79    172.56 o 
  -9   0  20      187.99      217.00    102.45 o 
  -8   0  20       47.17       67.88     34.68 o 
  -7   0  20      109.61      128.36     45.49 o 
  -6   0  20       98.97      117.34     33.37 o 
  -5   0  20       33.01       48.47     11.84 o 
  -4   0  20      101.13      156.62     58.36 o 
  -3   0  20       15.61       36.17     19.67 o 
  -2   0  20       11.98       17.81     11.00 o 
  -1   0  20       67.84       99.80     38.60 o 
   0   0  20       46.13       66.56      7.83 o 
   2   0  20       61.08       48.85      7.09 o 
   3   0  20       52.30       49.60      7.46 o 
   4   0  20       92.50       74.66      5.73 o 
   5   0  20        6.26        5.76      2.76 o 
   6   0  20        4.09        5.59      2.89 o 
   7   0  20        0.53       -0.44      2.36 o 
   8   0  20       10.30       12.73      3.76 o 
 -10   1  20        6.70       11.37      5.03 o 
  -9   1  20       18.08       15.13      4.06 o 
  -8   1  20       19.91       25.46      8.13 o 
  -7   1  20        3.26        4.06      1.90 o 
  -6   1  20       20.65       21.27      3.93 o 
  -5   1  20        9.32       18.58      5.97 o 
  -4   1  20       11.12       13.29      3.93 o 
  -3   1  20        0.18       -0.03      1.65 o 
  -2   1  20        2.71        1.83      2.83 o 
  -1   1  20        3.41        4.81      2.25 o 
   0   1  20        1.27        2.72      1.75 o 
   1   1  20       12.94       16.99      6.25 o 
   2   1  20        0.01        1.59      1.92 o 
   3   1  20        4.13        5.60      2.18 o 
   4   1  20       48.20       38.31      5.00 o 
   5   1  20       57.32       51.49      4.59 o 
   6   1  20       16.13       13.33      2.89 o 
   7   1  20        0.14        1.32      2.29 o 
   8   1  20        0.10        1.51      1.98 o 
  -8   2  20        8.29        7.30      2.27 o 
  -7   2  20      106.48      129.98     28.31 o 
  -6   2  20       58.57       90.06     22.66 o 
  -5   2  20       25.10       35.66      6.12 o 
  -4   2  20      196.10      218.92     74.36 o 
  -3   2  20      107.59      104.14     25.35 o 
  -2   2  20       78.94       79.48     22.14 o 
  -1   2  20      110.31      112.47     28.51 o 
   0   2  20       77.27       85.61     18.25 o 
   1   2  20       40.42       50.88      7.31 o 
   2   2  20       35.52       53.11     14.15 o 
   3   2  20       42.40       68.65     21.48 o 
   4   2  20       39.56       53.77     18.87 o 
   5   2  20       32.20       43.54     17.60 o 
   6   2  20       18.71       25.48      7.50 o 
   7   2  20       44.55       39.53      8.39 o 
  -6   3  20        0.26       -2.24      3.17 o 
  -5   3  20        1.46        0.11      1.86 o 
  -4   3  20        2.51        2.73      1.89 o 
  -3   3  20        6.18        7.26      2.21 o 
  -2   3  20      100.70      112.37     36.31 o 
  -1   3  20       19.06       14.36      4.60 o 
   0   3  20        7.26        6.58      2.20 o 
   1   3  20        2.78        2.11      1.66 o 
   2   3  20        2.59        1.70      1.65 o 
   3   3  20        0.00        2.75      1.75 o 
   4   3  20        2.06        2.43      2.05 o 
  -8   1  21       41.82       52.17     16.95 o 
  -7   1  21       33.61       49.12     10.20 o 
  -6   1  21      187.91      244.01     66.71 o 
  -5   1  21      103.40      144.25     34.26 o 
  -4   1  21       44.65       57.57      9.77 o 
  -3   1  21       63.70       73.76     22.75 o 
  -2   1  21        7.96        9.85      3.48 o 
  -1   1  21       12.29       23.53      7.27 o 
   0   1  21       83.58      118.59     38.37 o 
   1   1  21       96.35      118.13     31.14 o 
   2   1  21       75.81      107.62     42.68 o 
   3   1  21       44.37       34.07      4.80 o 
   4   1  21       38.08       32.88      4.78 o 
   5   1  21       12.73       13.35      3.82 o 
   6   1  21        0.32        0.62      2.15 o 
   7   1  21        5.42        6.15      4.47 o 
  -7   2  21        0.60        2.37      2.05 o 
  -6   2  21        1.64        1.84      2.16 o 
  -5   2  21        1.85        0.77      2.03 o 
  -4   2  21        9.93       13.47      4.66 o 
  -3   2  21        8.17        7.63      2.33 o 
  -2   2  21        0.78        1.59      1.59 o 
  -1   2  21        0.22        2.88      1.67 o 
   0   2  21        6.78       13.73      3.07 o 
   1   2  21        8.23        8.88      3.79 o 
   2   2  21        0.03        0.48      1.63 o 
   3   2  21        1.01        2.06      1.97 o 
   4   2  21        8.96       13.93      5.09 o 
   5   2  21       10.21        4.57      3.73 o 
  -3   3  21       79.71       53.14      8.76 o 
  -2   3  21       25.16       26.27      3.92 o 
  -1   3  21        9.19        7.84      2.81 o 
   0   3  21       12.61       11.61      2.99 o 
   1   3  21       15.68       14.24      3.76 o 
  -7   0  22       97.64      138.63     66.47 o 
  -6   0  22       21.63       33.16     11.75 o 
  -5   0  22       28.95       55.09     20.88 o 
  -4   0  22       61.23      111.33     51.37 o 
  -3   0  22      104.49      154.47     59.66 o 
  -2   0  22       75.63      126.87     43.16 o 
   4   0  22       48.95       47.54      8.02 o 
   5   0  22      185.53      151.58     12.31 o 
  -7   1  22        0.87       -1.41      2.46 o 
  -6   1  22        0.28        2.69      1.78 o 
  -5   1  22        8.72       17.45      5.25 o 
  -4   1  22        1.36        2.71      2.10 o 
  -3   1  22        2.02        8.20      4.57 o 
  -2   1  22        3.37        4.34      2.68 o 
  -1   1  22       14.64       24.65      8.30 o 
   0   1  22       11.78       29.55     16.87 o 
   1   1  22        0.21        2.38      2.33 o 
   2   1  22        2.88        2.53      2.30 o 
   3   1  22        4.62        3.05      2.76 o 
   4   1  22        1.13       -0.28      2.50 o 
   5   1  22        0.03       -0.19      2.49 o 
  -4   2  22       31.60       69.54     27.69 o 
  -3   2  22       61.92      123.39     56.21 o 
  -2   2  22       72.88      118.67     44.65 o 
  -1   2  22       76.04       95.94     33.83 o 
   0   2  22       34.80       41.89     10.67 o 
   1   2  22        7.93       16.61      3.93 o 
   2   2  22       18.08       37.32     16.93 o 
   3   2  22       20.62       15.34      3.93 o 
  -4   1  23       28.08       39.09     10.91 o 
  -3   1  23       19.11       38.16     15.57 o 
  -2   1  23       37.96       77.45     31.23 o 
  -1   1  23       11.97       36.08     12.96 o 
   0   1  23        9.60       37.85      7.09 o 
   2   1  23        8.49        7.83      4.10 o 
                                                 
